# Supplementary material for: Data Shepherding in Nanotechnology. The Exposure Field Campaign Template
Source: Nanomaterials (Basel). 2021 Jul 13;11(7):1818. doi: 10.3390/nano11071818 (PMC8308211; doi:10.3390/nano11071818)
Supplement: Supplementary file 1 [file nanomaterials-11-01818-s001.zip]

Archive with 2 entries (2 files):
- Supplementary Material/S1_Template.xlsx
- Supplementary Material/S2_Nanoreg.xlsx
