# Supplementary material for: Data Shepherding in Nanotechnology. The Exposure Field Campaign Template
Source: Nanomaterials (Basel). 2021 Jul 13;11(7):1818. doi: 10.3390/nano11071818 (PMC8308211; doi:10.3390/nano11071818)
Supplement: Supplementary file 1 [file nanomaterials-11-01818-s001.zip › Supplementary Material/S1_Template.xlsx]

## Sheet: Publication
Title	Journal	Year	Volume	Issue	Pages	ContactAuthor	Keywords	Abstract	PublishStatus	CurationStatus	CurationNote	EmbargoStatus
char	char	0000	numeric	numeric	char-char	char	[kw1, kw2, kw3]	char	Published, Reviewing, Submitted, Preparing	Complete, Partial	char	char
….	….	….	….	….	….	….	….	….	….	….	….	….
….	….	….	….	….	….	….	….	….	….	….	….	….
….	….	….	….	….	….	….	….	….	….	….	….	….

## Sheet: Institution
ID_Institution	Department	Institution	City	State	Zipcode	Country
1	CNR-ISAC Istituto di Scienze dell'Atmosfera e del Clima	Consiglio Nazionale delle Ricerche - CNR: Institute of Atmospheric Sciences and Climate (ISAC) of the National Research Council	Bologna	-	….	Italy

## Sheet: People
Lastname	Middlename	Firstname	Email	Phone	Web
Belosi	-	F.	f.belosi@isac.cnr.it	….	….
Del Secco	-	B.	b.delsecco@isac.cnr.it	….	….
Nicosia	-	A.	a.nicosia@isac.cnr.it	….	….
Ravegnani	-	F.	f.ravegnani@isac.cnr.it	….	….
Trabucco	-	S.	s.trabucco@isac.cnr.it	….	….
Blosi	-	M.	magda.blosi@istec.cnr.it	….	….
Zanoni	-	I.	ilaria.zanoni@istec.cnr.it	….	….

## Sheet: Measurement
Category	Work Shift Desc.						Process Definition						Generic Process descriptors								Visual aid					Emission Control Desc. in process machine				Environmental Desc.						Nanoenabled material Desc.									Visual aid
Variables	Task Identifier	Use / Task name	Description	Task duration	Time spent near process	Comments	Process Diagram	Life Cycle Stage (LCS)	Sector of use (SU)	Process category (PROC)	Description	Comments	Process parameters	Process parameters	Level of automation	Process duration	Material process/handling rate	Process emission rate/factor	Production Rates	Comments						Emission control type	Local Control Efficiency	LEV flow rate	Comments	Room size	Room ventilation	Other possible sources for emissions	Work station closure	Random Air flow at workstation	Comments	Article Category (AC) and sub-category	Substrate (Matrix type)	NO name and core	External Layer	Inner Layer	NO Provider/Supplier	Concentration	Form of NO in matrix	Comments
Metrics	Text	Text	Text	[min]	[min]	Text	sketch, technical drawing, photo	See ECHA descriptors			Describe the process, equipment, relevant process parameters (e.g. temperature), materials and forms (solid, liquid, gas). It is recommended to provide process machine manufacturer and model and material safety data sheets.	Text	Text		Used to estimate the worker exposure time unless specified. Fully automated: Workers are only involved in supervision and control walks. Direct contact with the substance is not possible. Worker exposure time less than 30 min during 8-h work shift. Highly automated: Very limited manual invention is required to run. Contact with the substance may be possible for a very limited duration of time. Wo…	[min]	[e.g. kg/min]	[e.g., mg/min]	[e.g., m2/min, pieces/min]	Text						It is beneficial to report for LEV the distance from the source and extraction funnel surface area and for closures the open surface area to evaluate LEV capturing efficiency. Emission control categorization helps to describe control techniques (Fransman et al. 2008, Goede et al. 2018): 1. Enclosure (automation): physical containment or enclosure of the source of emission. 2. LEV: exhaust ventila…	Percentage	[m3/min]	Text	[m3]	[m3/min or 1/h]	Text	Relevant only for point sources. Describe the work station closure where worker performs the task. Work station closure is expressed as a sides of a cube/rectangle: - Back - One side - Both sides - Top	[m/min]	Text	See ECHA descriptors	Text	Text	Text	Text	Text	[wt.%]	Text	Text
Comment ROW											Tests		Number of nozzles	Flow rate of coating sunspension (mL/min)		Spray time	Spray suspension flow rate (kg/min)	mg/min at the NF measurement station
Example
	Not relevant: Continuous process					Spray Coating at WIVA Day 1 (16th February) - Day 3 (18th February) 2021 https://www.asina-project.eu/wp-content/uploads/2021/04/NSCNEWSLETTERNo22Spring2021_asina.pdf		LCS_M	SU5	PROC7	Test 1 Each test was made of 4 spray sessions TiO2 – PPMA 16_02_2021: TiO2 Material with PMMA substrate, measurement on-line and offline using various instruments and locations.	PLASMA UNIT and CONVEYOR BELT step only in test: 1-3;13-14 (PMMA)	Number of nozzles: 1	200	Fully	Spray time: 6'15"	0.1648 kg/min	1.3 as mg/min at the NF measurement station	Coated surface area per min:	Emission rate at the left side of the emission rate is similar as in the NF measurement location						Inside spray chamber: air aspiration under the belt that is filtered with M5 class filter before exhaust to outdoor air	Chamber-NF: Ca. 99.9%. Chamber-Outdoor air: between 40% and 60% for particle size of 0.4 µm	48.6		From 1200 to 1470 m3 (depending on the room loading)	Natural ventilation and LEV. Linear range from 2.5 to 10 1/h	None	One side closed	1.8	NF-FF ventilation rate was estimated to follow a lognormal distribution with: GM: 5.588 m3/min GSD: 1.477	AC5 Fabrics, textiles and apparel	PMMA Polymethylmethacrylate	TiO2-N			Colorobbia TiO2N_3_B1_Sol	T1 PMMA TiO2 - 1%	surface bound, coated	suspension concentration: TiO2-N ethanol based suspension
								LCS_M	SU5	PROC7	Test 2 Each test was made of 4 spray sessions TiO2 – PPMA 16_02_2021: TiO2 Material with PMMA substrate, measurement on-line and offline using various instruments and locations.		Number of nozzles: 2	400	Fully	Spray time: 7'33"	0.330131	2	Coated surface area per min:	Emission rate at the left side of the emission rate is similar as in the NF measurement location						Inside spray chamber: air aspiration under the belt that is filtered with M5 class filter before exhaust to outdoor air	Chamber-NF: Ca. 99.9%. Chamber-Outdoor air: between 40% and 60% for particle size of 0.4 µm	48.6		From 1200 to 1470 m3 (depending on the room loading)	Natural ventilation and LEV. Linear range from 2.5 to 10 1/h	None	One side closed	1.8	Lognormal distribution with: GM: 5.588 m3/min GSD: 1.477	AC5 Fabrics, textiles and apparel	PMMA Polymethylmethacrylate	TiO2-N			Colorobbia TiO2N_3_B1_Sol	T2 PMMA TiO2 - 1%	surface bound, coated
								LCS_M	SU5	PROC7	Test 3 Each test was made of 4 spray sessions TiO2 – PPMA 16_02_2021: TiO2 Material with PMMA substrate, measurement on-line and offline using various instruments and locations.		Number of nozzles: 4	800	Fully	Spray time: 9'38"	0.657931	5.9	Coated surface area per min:	Emission rate at the left side of the emission rate is similar as in the NF measurement location						Inside spray chamber: air aspiration under the belt that is filtered with M5 class filter before exhaust to outdoor air	Chamber-NF: Ca. 99.9%. Chamber-Outdoor air: between 40% and 60% for particle size of 0.4 µm	48.6		From 1200 to 1470 m3 (depending on the room loading)	Natural ventilation and LEV. Linear range from 2.5 to 10 1/h	None	One side closed	1.8	Lognormal distribution with: GM: 5.588 m3/min GSD: 1.477	AC5 Fabrics, textiles and apparel	PMMA Polymethylmethacrylate	TiO2-N			Colorobbia TiO2N_3_B1_Sol	T3 PMMA TiO2 - 1%	surface bound, coated
								LCS_M	SU5	PROC7	Test 4 Each test was made of 4 spray sessions TiO2 – TEXTILE 16_02_2021: TiO2 Material with textile substrate, measurement on-line and offline using various instruments and locations.		Number of nozzles: 1	200	Fully	Spray time: 6'18"	0.165079	0.9	Coated surface area per min:	Emission rate at the left side of the emission rate is similar as in the NF measurement location						Inside spray chamber: air aspiration under the belt that is filtered with M5 class filter before exhaust to outdoor air	Chamber-NF: Ca. 99.9%. Chamber-Outdoor air: between 40% and 60% for particle size of 0.4 µm	48.6		From 1200 to 1470 m3 (depending on the room loading)	Natural ventilation and LEV. Linear range from 2.5 to 10 1/h	None	One side closed	1.8	Lognormal distribution with: GM: 5.588 m3/min GSD: 1.477	AC5 Fabrics, textiles and apparel	PES Polyester fibers	TiO2-N			Colorobbia TiO2N_3_B1_Sol	T4 Textile TiO2 - 1%	surface bound, coated
								LCS_M	SU5	PROC7	Test 5 Each test was made of 4 spray sessions TiO2 – TEXTILE 16_02_2021: TiO2 Material with textile substrate, measurement on-line and offline using various instruments and locations.		Number of nozzles: 2	400	Fully	Spray time: 7'49"	0.329362	1.6	Coated surface area per min:	Emission rate at the left side of the emission rate is similar as in the NF measurement location						Inside spray chamber: air aspiration under the belt that is filtered with M5 class filter before exhaust to outdoor air	Chamber-NF: Ca. 99.9%. Chamber-Outdoor air: between 40% and 60% for particle size of 0.4 µm	48.6		From 1200 to 1470 m3 (depending on the room loading)	Natural ventilation and LEV. Linear range from 2.5 to 10 1/h	None	One side closed	1.8	Lognormal distribution with: GM: 5.588 m3/min GSD: 1.477	AC5 Fabrics, textiles and apparel	PES Polyester fibers	TiO2-N			Colorobbia TiO2N_3_B1_Sol	T5 Textile TiO2 - 1%	surface bound, coated
								LCS_M	SU5	PROC7	Test 6 Each test was made of 4 spray sessions TiO2 – TEXTILE 16_02_2021: TiO2 Material with textile substrate, measurement on-line and offline using various instruments and locations.		Number of nozzles: 4	800	Fully	Spray time: 10'02"	0.655629	4.5	Coated surface area per min:	Emission rate at the left side of the emission rate is similar as in the NF measurement location						Inside spray chamber: air aspiration under the belt that is filtered with M5 class filter before exhaust to outdoor air	Chamber-NF: Ca. 99.9%. Chamber-Outdoor air: between 40% and 60% for particle size of 0.4 µm	48.6		From 1200 to 1470 m3 (depending on the room loading)	Natural ventilation and LEV. Linear range from 2.5 to 10 1/h	None	One side closed	1.8	Lognormal distribution with: GM: 5.588 m3/min GSD: 1.477	AC5 Fabrics, textiles and apparel	PES Polyester fibers	TiO2-N			Colorobbia TiO2N_3_B1_Sol	T6 Textile TiO2 - 1%	surface bound, coated
								LCS_M	SU5	PROC7	Test 7 Each test was made of 4 spray sessions AgHEC – TEXTILE 17_02_2021: AgHEC Material with textile substrate, measurement on-line and offline using various instruments and locations.		Number of nozzles: 1	200	Fully	Spray time: 6'10"	0.199459	N/A	Coated surface area per min:	Emission rate at the left side of the emission rate is similar as in the NF measurement location						Inside spray chamber: air aspiration under the belt that is filtered with M5 class filter before exhaust to outdoor air	Chamber-NF: Ca. 99.9%. Chamber-Outdoor air: between 40% and 60% for particle size of 0.4 µm	48.6		From 1200 to 1470 m3 (depending on the room loading)	Natural ventilation and LEV. Linear range from 2.5 to 10 1/h	None	One side closed	1.8	Lognormal distribution with: GM: 5.588 m3/min GSD: 1.477	AC5 Fabrics, textiles and apparel	PES Polyester fibers	Ag-HEC			CNR ISTEC AgHec_4_Pwd_FD_b1	T7 Textile Ag - 0.01%	surface bound, coated	suspension concentration: AgHEC water based suspension
								LCS_M	SU5	PROC7	Test 8 Each test was made of 4 spray sessions AgHEC – TEXTILE 17_02_2021: AgHEC Material with textile substrate, measurement on-line and offline using various instruments and locations.		Number of nozzles: 2	400	Fully	Spray time: 6'52"	0.399029	0.8	Coated surface area per min:	Emission rate at the left side of the emission rate is similar as in the NF measurement location						Inside spray chamber: air aspiration under the belt that is filtered with M5 class filter before exhaust to outdoor air	Chamber-NF: Ca. 99.9%. Chamber-Outdoor air: between 40% and 60% for particle size of 0.4 µm	48.6		From 1200 to 1470 m3 (depending on the room loading)	Natural ventilation and LEV. Linear range from 2.5 to 10 1/h	None	One side closed	1.8	Lognormal distribution with: GM: 5.588 m3/min GSD: 1.477	AC5 Fabrics, textiles and apparel	PES Polyester fibers	Ag-HEC			CNR ISTEC AgHec_4_Pwd_FD_b1	T8 Textile Ag - 0.01%	surface bound, coated
								LCS_M	SU5	PROC7	Test 9 Each test was made of 4 spray sessions AgHEC – TEXTILE 17_02_2021: AgHEC Material with textile substrate, measurement on-line and offline using various instruments and locations.		Number of nozzles: 1	200	Fully	Spray time: 5'46"	0.199422	1.3	Coated surface area per min:	Emission rate at the left side of the emission rate is similar as in the NF measurement location						Inside spray chamber: air aspiration under the belt that is filtered with M5 class filter before exhaust to outdoor air	Chamber-NF: Ca. 99.9%. Chamber-Outdoor air: between 40% and 60% for particle size of 0.4 µm	48.6		From 1200 to 1470 m3 (depending on the room loading)	Natural ventilation and LEV. Linear range from 2.5 to 10 1/h	None	One side closed	1.8	Lognormal distribution with: GM: 5.588 m3/min GSD: 1.477	AC5 Fabrics, textiles and apparel	PES Polyester fibers	Ag-HEC			CNR ISTEC AgHec_4_Pwd_FD_b1	T9 Textile Ag - 0.05%	surface bound, coated
								LCS_M	SU5	PROC7	Test 10 Each test was made of 4 spray sessions AgHEC – TEXTILE 17_02_2021: AgHEC Material with textile substrate, measurement on-line and offline using various instruments and locations.		Number of nozzles: 2	400	Fully	Spray time: 6'57"	0.399043	1.9	Coated surface area per min:	Emission rate at the left side of the emission rate is similar as in the NF measurement location						Inside spray chamber: air aspiration under the belt that is filtered with M5 class filter before exhaust to outdoor air	Chamber-NF: Ca. 99.9%. Chamber-Outdoor air: between 40% and 60% for particle size of 0.4 µm	48.6		From 1200 to 1470 m3 (depending on the room loading)	Natural ventilation and LEV. Linear range from 2.5 to 10 1/h	None	One side closed	1.8	Lognormal distribution with: GM: 5.588 m3/min GSD: 1.477	AC5 Fabrics, textiles and apparel	PES Polyester fibers	Ag-HEC			CNR ISTEC AgHec_4_Pwd_FD_b1	T10 Textile Ag - 0.05%	surface bound, coated
								LCS_M	SU5	PROC7	Test 11 Each test was made of 4 spray sessions AgHEC – TEXTILE 17_02_2021: AgHEC Material with textile substrate, measurement on-line and offline using various instruments and locations.		Number of nozzles: 1	200	Fully	Spray time: 5'48"	0.2	2.2	Coated surface area per min:	Emission rate at the left side of the emission rate is similar as in the NF measurement location						Inside spray chamber: air aspiration under the belt that is filtered with M5 class filter before exhaust to outdoor air	Chamber-NF: Ca. 99.9%. Chamber-Outdoor air: between 40% and 60% for particle size of 0.4 µm	48.6		From 1200 to 1470 m3 (depending on the room loading)	Natural ventilation and LEV. Linear range from 2.5 to 10 1/h	None	One side closed	1.8	Lognormal distribution with: GM: 5.588 m3/min GSD: 1.477	AC5 Fabrics, textiles and apparel	PES Polyester fibers	Ag-HEC			CNR ISTEC AgHec_4_Pwd_FD_b1	T11 textile Ag - 0.1%	surface bound, coated
								LCS_M	SU5	PROC7	Test 12 Each test was made of 4 spray sessions AgHEC – TEXTILE 17_02_2021: AgHEC Material with textile substrate, measurement on-line and offline using various instruments and locations.		Number of nozzles: 2	400	Fully	Spray time: 6'59"	0.4	2.6	Coated surface area per min:	Emission rate at the left side of the emission rate is similar as in the NF measurement location						Inside spray chamber: air aspiration under the belt that is filtered with M5 class filter before exhaust to outdoor air	Chamber-NF: Ca. 99.9%. Chamber-Outdoor air: between 40% and 60% for particle size of 0.4 µm	48.6		From 1200 to 1470 m3 (depending on the room loading)	Natural ventilation and LEV. Linear range from 2.5 to 10 1/h	None	One side closed	1.8	Lognormal distribution with: GM: 5.588 m3/min GSD: 1.477	AC5 Fabrics, textiles and apparel	PES Polyester fibers	Ag-HEC			CNR ISTEC AgHec_4_Pwd_FD_b1	T12 Textile Ag - 0.1%	surface bound, coated
								LCS_M	SU5	PROC7	Test 13 Each test was made of 4 spray sessions AgHEC – TEXTILE 17_02_2021: AgHEC Material with PMMA substrate, measurement on-line and offline using various instruments and locations.		Number of nozzles: 2	400	Fully	Spray time: 6'43"	0.39802	N/A	Coated surface area per min:	Emission rate at the left side of the emission rate is similar as in the NF measurement location						Inside spray chamber: air aspiration under the belt that is filtered with M5 class filter before exhaust to outdoor air	Chamber-NF: Ca. 99.9%. Chamber-Outdoor air: between 40% and 60% for particle size of 0.4 µm	48.6		From 1200 to 1470 m3 (depending on the room loading)	Natural ventilation and LEV. Linear range from 2.5 to 10 1/h	None	One side closed	1.8	Lognormal distribution with: GM: 5.588 m3/min GSD: 1.477	AC5 Fabrics, textiles and apparel	PMMA Polymethylmethacrylate	Ag-HEC			CNR ISTEC AgHec_4_Pwd_FD_b1	T13 PMMA Ag - 0.1%	surface bound, coated
								LCS_M	SU5	PROC7	Test 14 Each test was made of 4 spray sessions AgHEC – PMMA 18_02_2021: AgHEC Material with PMMA substrate, measurement on-line and offline using various instruments and locations.		Number of nozzles: 2	400	Fully	Spray time: 6'39"	0.24	N/A	Coated surface area per min:	Emission rate at the left side of the emission rate is similar as in the NF measurement location						Inside spray chamber: air aspiration under the belt that is filtered with M5 class filter before exhaust to outdoor air	Chamber-NF: Ca. 99.9%. Chamber-Outdoor air: between 40% and 60% for particle size of 0.4 µm	48.6		From 1200 to 1470 m3 (depending on the room loading)	Natural ventilation and LEV. Linear range from 2.5 to 10 1/h	None	One side closed	1.8	Lognormal distribution with: GM: 5.588 m3/min GSD: 1.477	AC5 Fabrics, textiles and apparel	PMMA Polymethylmethacrylate	Ag-HEC			CNR ISTEC AgHec_4_Pwd_FD_b1	T14 PMMA Ag - 0.01%	surface bound, coated
								LCS_M	SU5	PROC7	Test 15: worst case scenario Each test was made of 4 spray sessions AgHEC – TEXTILE 18_02_2021: AgHEC Material with textile substrate, measurement on-line and offline using various instruments and locations.		Number of nozzles: 4	800	Fully	Spray time: 6'50"	0.798058	N/A	Coated surface area per min:	Emission rate at the left side of the emission rate is similar as in the NF measurement location						Inside spray chamber: air aspiration under the belt that is filtered with M5 class filter before exhaust to outdoor air	Chamber-NF: Ca. 99.9%. Chamber-Outdoor air: between 40% and 60% for particle size of 0.4 µm	48.6		From 1200 to 1470 m3 (depending on the room loading)	Natural ventilation and LEV. Linear range from 2.5 to 10 1/h	None	One side closed	1.8	Lognormal distribution with: GM: 5.588 m3/min GSD: 1.477	AC5 Fabrics, textiles and apparel	PES Polyester fibers	Ag-HEC			CNR ISTEC AgHec_4_Pwd_FD_b1	T15 Textile Ag - 0.01%	surface bound, coated
[truncated: 48 more columns]

## Sheet: Protocol
protocolId	step ID	Name of Protocol	referencingId	durationValue/Unit	durationUnits	description	Reference (Guideline: OECD_ISO_etc)	Guiding Principle
0		PM Gravimetric assessment
	1	Weighing				5 digits analytical balance
	2	Filter pre-conditioning		48	h	Silica gel RH control
	3	Filter exposure
	4	Filter post-conditioning		48	h	Silica gel RH control
	5	Filter blanks				LOQ=30 µg
1		Calibration procedure
		The inertial spectrometer was calibrated by means of monodisperse (of 1 and 2 µm size) and polydisperse aerosols.
		The calibration curve in the particle aerodynamic diameter range of 7-2 µm shows a linear dimensional separation as a function of the deposition distance. At larger or lesser deposition distances the calibration curve has a non linear trend which means that the inertial separation is weaker. The final section of the calibration curve is influenced by the low inertial effects of small particles. O…
2		intercomparison procedure
		Scatter plot of the Partectors intercomparison
3		Combining the Near-Field (NF) SMPS and OPC particle size distribution
		The particle size distributions were combined to one dN/dLog(Dp) particle number size distribution for the NF measurements. The combined particle size distribution, named according to the measurement location as N-NF, was based on the mobility size concentrations from 0.010 to 0.74 µm and optical size concentrations from 0.87 to 8.69 µm. The number count in the SMPS and OPC overlapping size bins …
4		Process concentration
		The NF process particle size distribution (NP,NF), i.e. concentration increase in the NF by the spraying process, was calculated by subtracting pre-process particle size distribution from the particle size distribution measured when the spraying was on. Process mass concentration (mP,NF) measured by the gravimetric sampler was calculated by subtracting background concentration measured during the…
5		TiO2 and Ag effective densities
		The particle density was calculated by converting the NP,NF to volume size distribution by assuming spherical particles and then adjusting the density so that the volume size distribution mass corresponds to the mP,NF mass concentration. The density was assumed to be constant across the particle size distribution because the relation between Ag and TiO2 particle size and the density are not known.
		Particle number size and mass size distributions for TiO2 experiments.
		Particle number size and mass size distributions for Ag experiments.
6		relation of TiO2 agglomerates mobility and optical size.
		Particle optical diameter was measured with TSI Laser Aerosol Spectrometer (LAS) model 3340. The LAS uses a HeNe (λ = 633 nm) laser to illuminate particles with over 1 W power. Scattered light is collected with two pairs of Magnin collection optics (35-120o); one for avalanche photo diode to detect the smallest particles and another for PIN photodiode to detect large particles. This detection sys…
		. Optical diameter of mobility classified TiO2 agglomerates. The refractive index of TiO2 is mTiO2 ≈ 2.4 at λ = 630 nm. The measured particle size distributions were narrow having a mean geometric standard deviation of 1.16.

## Sheet: Instrument
instrumentId	instrumentName	model	Measured metric	Technique	Size range	Detection Limits	Flow rate (L/min)	manufacturerName	manufacturerCity	manufacturerState	manufacturerCountry
1	FESEM, EDX	Sigma NTS, INCA	PSD	Qualitative elemental analysis	>10nm			Carl Zeiss			Germany
2	ICP-MS	5100		Quantitative elemental analysis				Agilent technology	Santa Clara		USA
3	Diffusion charger	1xDISCMini	N, SA, Dp		30 nm - ~700 nm			Testo	Settimo Milanese		Italy
4	Diffusion charger	2xPartector	SA		30 nm - ~700 nm			Naneos	Windisch		Switzerland
5	OPC	1×Model 11-A 1 × Model 11-D	N, PSD (optical sizer)	light scattering	250 nm - 20 μm 500 nm - 10 μm			Grimm Aerosol Technik	Ainring		Germany
6	OPC	3×SPS30	N, PSD (optical sizer)	light scattering	500 nm - 20 μm 500 nm - 10 μm			Sensirion	Staefa		Switzerland
7	SMPS	1×Series 5.400 with long-DMA	N, PSD (optical sizer)	particle mobility classification and single particle counting	11.1 nm - 1082 nm			Grimm Aerosol Technik	Ainring		Germany
8	DustTrack	2x DusTTrack I and II	PM	photometer	> 10 µg m-3			TSI	Shoreview		USA
9	Total PM (Gravimetric teflon filters)	2×Bravo, Hplus	PM	gravimetric	> 30 µg			TCR Tecora	Cogliate		Italy
10	Total PM (SEM polycarbonate filters)	2xPump	SEM-EDX					Zambelli;Tecora	Cogliate		Italy
11	INSPEC	N/A	Particle density		> 0.5 µm			Home made	Bologna		Italy
	N: Particle Number concentration (cm-3)
	SA: Lung Deposited Surface Area (µm2 cm-3)
	PSD: Particle Size Distribution (dN/d(dp))
	PM: Particle Mass concentration (µg m-3)

## Sheet: Dictionary
Term	dataType	aliases	Add ontological ID	Link	Name	Comment	Parents	Children	Established Link 2 ENM
FESEM, EDX	Text		ERO_0000613
ICP-MS	Text		CHMO_0000538
Diffusion charger	Text		npo#NPO_1771
OPC	Text		npo#NPO_1771
SMPS	Text		CHMO_0002591
DustTrack	Text		npo#NPO_1772
Total PM (Gravimetric teflon filters)	Text		deb#Polytetrafluoroethylene AND 116250002
Total PM (SEM polycarbonate filters)	Text		CHEBI_53201 AND 116250002
INSPEC	Text
N	Text		CHMO_0002824
SA	Text		CHMO_0002821
PSD	Text		npo#NPO_1699
PM	Text		ENM_8000271
Task Identifier	Text		ochv#33442 AND NCIT_C101129
Use / Task name	Text		NCIT_C101129 AND NCIT_C25364
Description	Text		NCIT_C101129 AND NCIT_C25365
Task duration	Number		NCIT_C101129 AND ExO_0000054
Time spent near process	Number		ExO_0000054 AND NCIT_C48927 AND ExO_0000025
Process Diagram	Photo
Life Cycle Stage (LCS)	Text		LCS
Sector of use (SU)	Text		SU
Process category (PROC)	Text		PROC
Description	Text		NCIT_C25365
Process parameters	Text		ExO_0000025 AND NCIT_C44175
Level of automation	Text		NCIT_C70669
Process duration	Number		ExO_0000025 AND ExO_0000054
Material process/handling rate	Number		NCIT_C48187 AND NCIT_C95366 AND NCIT_C25636
Process emission rate/factor	Number		ExO_0000025 AND NCIT_C71894 AND NCIT_C25636
Production Rates	Number		NCIT_C112927 AND NCIT_C25636
Emission control type	Text		NCIT_C71894 AND NCIT_C61299 AND NCIT_C25284
Local Control Efficiency	Number		NCIT_C67263 AND NCIT_C61299 AND NCIT_C94879
LEV flow rate	Number		Thesaurus.owl#C88203 AND NCIT_C41141 AND NCIT_C25636
Room size	Number		NCIT_C69074 AND NCIT_C25681
Room ventilation	Number		NCIT_C69074 AND Thesaurus.owl#C88203
Other possible sources for emissions	Text		NCIT_C82490 AND NCIT_C25683 AND NCIT_C71894
Work station closure	Text		NCIT_C17556 AND PATO_0000136
Random Air flow at workstation	Number		NCIT_C60702 AND plosthes.2017-1#6851
Article Category (AC) and sub-category	Text		AC
Substrate (Matrix type)	Text		EFO_0005061
NO name and core	Text		npo#NPO_707
External Layer	Text		ENVO_00010504
Inner Layer	Text		npo#NPO_1367
NO Provider/Supplier	Text		NCIT_C43530
Concentration	Number		NCIT_C41185
Form of NO in matrix	Text		NCIT_C150116
Collection Interval	Number		NCIT_C68594
Instrument	Text		NCIT_C16742
Ventilation	Number		Thesaurus.owl#C88203
Source	Number		NCIT_C25683
NF	Number		NCIT_C69237 AND NCIT_C25683 AND NCIT_C70773
FF	Number		NCIT_C69237 AND NCIT_C25683 AND NCIT_C70773
BZ	Number		ochv#1527 AND NCIT_C43428
BG	Number		Thesaurus.owl#C45782
Pre-process NF	Number		272113006 AND ExO_0000025
Post-process NF	Number		288563008 AND ExO_0000025
During process - NF	Number		272114000 AND ExO_0000025
Instrument	Text		NCIT_C16742
Location and Phase	Text		NCIT_C25341 AND NCIT_C25257
X	Number		ENM_8000292
GMD	Number		STATO_0000396
GSD	Number		STATO_0000237
Collection Interval	Number		NCIT_C68594
Instrument	Text		NCIT_C16742
Sample collection / description	Text		OBI_0000659
Ventilation	Number		Thesaurus.owl#C88203
Source	Number		NCIT_C25683
NF	Number		NCIT_C69237 AND NCIT_C25683 AND NCIT_C70773
FF	Number		NCIT_C69237 AND NCIT_C25683 AND NCIT_C70773
BZ	Number		ochv#1527 AND NCIT_C43428
BG	Number		Thesaurus.owl#C45782
Instrument			NCIT_C16742
Elemental composition	Number		npo#NPO_1344
Impurities	Number		npo#NPO_1345
Crystallinity phase	Text		owl#C133974
Instrument	Text		npo#NPO_1436
Pristine size	Number		npo#NPO_1694
Shape	Text		npo#NPO_274
Specific surface area	Number		CHEMINF_000515
Bulk density	Number		PATO#PATO_0001353
Zeta potential	Number		npo#NPO_1302
Dissolution rate	Number		npo#NPO_1955
Solubility	Number		ENM_0000089

## Sheet: ECHA descriptors
Use Descriptor System according to ECHA Guidance (https://echa.europa.eu/documents/10162/13632/information_requirements_r12_en.pdf)
Sector of use (SU)	Description	Process category (PROC)	Description	Environmental release category (ERC)	Description	Chemical product category (PC)	Description	Article category (AC)	Description	Technical Function (TF)	Description
SU 3	Industrial uses: Uses of substances as such or in preparations at industrial sites	PROC1	Chemical production or refinery in closed process without likelihood of exposure or processes with equivalent containment conditions.	ERC1	Manufacture of the substances	PC1	Adhesives, sealants	AC1	Vehicles	Ablative	Substance that is applied to a substrate to protect it from heat by dissipating heat through the process of erosion, melting, or vaporization of the material.
SU 21	Consumer uses: Private households (= general public = consumers)	PROC2	Chemical production or refinery in closed continuous process with occasional controlled exposure or processes with equivalent containment conditions	ERC2	Formulation into mixture	PC2	Adsorbents	AC1a	Vehicles covered by End of Life Vehicles (ELV) directive	Abrasive	An abrasive is a substance used to abrade, smooth, or polish an object. Abrasives are used to remove imperfections from a surface; used to smooth, scour, scrub, clean, wear down, or polish surfaces by rubbing against the surface; usually fine powders of hard substances. Examples include sandstones, pumice, quartz, silicates, aluminium oxides, and glass.
SU 22	Professional uses: Public domain (administration, education, entertainment, services, craftsmen)	PROC3	Manufacture or formulation in the chemical industry in closed batch processes with occasional controlled exposure or processes with equivalent containment condition	ERC3	Formulation into solid matrix	PC3	Air care products	AC1b	Other vehicles	Absorbent	Chemical substance used to retain other substances by assimilation.
SU1	Agriculture, forestry, fishery	PROC4	Chemical production where opportunity for exposure arises	ERC4	Use of non-reactive processing aid at industrial site (no inclusion into or onto article)	PC4	Anti-Freeze and de-icing products	AC2	Machinery, mechanical appliances, electrical/electronic articles	Adhesion promotor	Any substance, inorganic or organic, natural or synthetic, used to join opposite surfaces to each other, promote bonding between other substances, promote adhesion of surfaces, or fasten other materials together. They are generally applied from a solvent solution and allowed to dry on the two facing surfaces.
SU2a	Mining, (without offshore industries)	PROC5	Mixing or blending in batch processes	ERC5	Use at industrial site leading to inclusion into/onto article	PC7	Base metals and alloys	AC2a	Machinery, mechanical appliances, electrical/electronic articles covered by the Waste Electrical and Electronic Equipment (WEEE) directive	Adsorbent	Chemical substance used to retain other substances by accumulation on their surface; substance with a large surface area which can attract dissolved or finely dispersed substances from another medium.
SU2b	Offshore industries	PROC6	Calendering operations	ERC6a	Use of intermediate	PC8	Biocidal products (e.g. Disinfectants, pest control)	AC2b	Other machinery, mechanical appliances, electrical/electronic articles	Aerating and dearating agents	Substance that influences the amount of air or gases entrained in a material.
SU4	Manufacture of food products	PROC7	Industrial spraying	ERC6b	Use of reactive processing aid at industrial site (no inclusion into or onto article)	PC9a	Coatings and paints, thinners, paint removers	AC3	Electrical batteries and accumulators	Antiadhesive	Substance that prevents or reduces the adhesion of a material to itself or to another material; prevents bonding between other substances by discouraging surface attachment; functions as the antitheses of adhesive.
SU5	Manufacture of textiles, leather, fur	PROC8a	Transfer of substance or mixture (charging and discharging) at nondedicated facilities	ERC6c	Use of monomer in polymerisation processes at industrial site (inclusion or not into/onto article)	PC9b	Fillers, putties, plasters, modelling clay	AC4	Stone, plaster, cement, glass and ceramic articles	Alloying element	Substances that are added to metals alloys like steel to modify its properties such as strength, hardness, or to facilitate its treatment.
SU6a	Manufacture of wood and wood products	PROC8b	Transfer of substance or mixture (charging and discharging) at dedicated facilities	ERC6d	Use of reactive process regulators in polymerisation processes at industrial site (inclusion or not into/onto article)	PC9c	Finger paints	AC4a	Stone, plaster, cement, glass and ceramic articles: Large surface area articles	Anticaking agent	Substance that prevents granular or particulate materials from sticking or caking during transfer, storage, or use.
SU6b	Manufacture of pulp, paper and paper products	PROC9	Transfer of substance or mixture into small containers (dedicated filling line, including weighing)	ERC7	Industrial functional fluid at industrial site	PC11	Explosives	AC4b	Stone, plaster, cement, glass and ceramic articles: Toys intended for children’s use (and child dedicated articles)	Anticondensation agent	Substance or material that is used to avoid condensation on surfaces and in the atmosphere.
SU7	Printing and reproduction of recorded media	PROC10	Roller application or brushing	ERC8a	Widespread use of non-reactive processing aid (no inclusion into or onto article, indoor)	PC12	Fertilizers	AC4c	Stone, plaster, cement, glass and ceramic articles: Packaging (excluding food packaging)	Antifreeze agent	A substance added to fluids, especially water, to reduce the freezing point of the mixture, or applied to surfaces to melt or prevent the build-up of ice. Examples of products include antifreeze liquids, windshield de-icers, aircraft de-icers, lock release agents, ice melting crystals, and rock salt.
SU8	Manufacture of bulk, large scale chemicals (including petroleum products)	PROC11	Non industrial spraying	ERC8b	Widespread use of reactive processing aid (no inclusion into or onto article, indoor)	PC13	Fuels	AC4d	Stone, plaster, cement, glass and ceramic articles: Articles intended for food contact	Antioxidant	Substance that retards oxidation, rancidity, deterioration, and gum formation; used to maintain the quality, integrity, and safety of finished products by inhibiting the oxidative degradation of the ingredients in the formulation. Saturated polymers have greater oxidative stability and require relatively low concentrations of stabilizers.
SU9	Manufacture of fine chemicals	PROC12	Use of blowing agents in manufacture of foam	ERC8c	Widespread use leading to inclusion into/onto article (indoor)	PC14	Metal surface treatment products	AC4e	Stone, plaster, cement, glass and ceramic articles: Furniture & furnishings	Antiredeposition agent	Any substance that prevents dirt and grease from resettling on a cleaned surface or that helps keep soils from re-depositing onto clothing in the wash water after they have been removed. Antiredeposition agents are water-soluble and typically negatively charged.
SU11	Manufacture of rubber products	PROC13	Treatment of articles by dipping and pouring	ERC8d	Widespread use of non-reactive processing aid (no inclusion into or onto article, outdoor)	PC15	Non-metal-surface treatment products	AC4f	Stone, plaster, cement, glass and ceramic articles: Articles with intense direct dermal contact during normal use	Antiscaling agent	Substances added to products to prevent the build-up of inorganic oxide deposits. The formation of scale can be caused by the deposition of salts or minerals and may not necessarily lead to surface corrosion, therefore these chemicals are not corrosion inhibitors. Substances prevent the build-up or removes limescale and fouling. These substances are also called ‘Descalers’.
SU12	Manufacture of plastics products, including compounding and conversion	PROC14	Tabletting, compression, extrusion, pelletisation, granulation	ERC8e	Widespread use of reactive processing aid (no inclusion into or onto article, outdoor)	PC16	Heat transfer fluids	AC4g	Other articles made of stone, plaster, cement, glass or ceramic	Antistain agent	Antistain agent is a substance that provides stain blocking and soil resistance to soft surface cleaners and protectors.
SU13	Manufacture of other non-metallic mineral products, e.g. plasters, cement	PROC15	Use as laboratory reagent	ERC8f	Widespread use leading to inclusion into/onto article (outdoor)	PC17	Hydraulic fluids	AC5	Fabrics, textiles and apparel	Antistatic agent	Any substance that prevents or reduces the tendency of a material to accumulate a static charge or alters the electrical properties of materials by reducing their tendency to acquire an electrical charge.
SU14	Manufacture of basic metals, including alloys	PROC16	Use of fuels	ERC9a	Widespread use of functional fluid (indoor)	PC18	Ink and toners	AC5a	Fabrics, textiles and apparel: Large surface area articles	Antistreaking agent	A substance which serves to enhance evaporation or reduce film formation in order to prevent the formulation of streaks on a surface during cleaning
SU15	Manufacture of fabricated metal products, except machinery and equipment	PROC17	Lubrication at high energy conditions in metal working operations	ERC9b	Widespread use of functional fluid (outdoor)			AC5b	Fabrics, textiles and apparel: Toys intended for children’s use (and child dedicated articles)	Barrier (Sealant)	Material designed only to fill up a space, prevent seepage of moisture or air, passage of liquid or gas. The spaces can be joints, gaps or cavities that occur between two substrates.
SU16	Manufacture of computer, electronic and optical products, electrical equipment	PROC18	General greasing /lubrication at high kinetic energy conditions	ERC10a	Widespread use of articles with low release (outdoor)	PC20	Processing aids such as pH-regulators, flocculants, precipitants, neutralization agents	AC5c	Fabrics, textiles and apparel: Packaging (excluding food packaging)	Binder	Any cementitious material that is used to hold dry powders or aggregate together; added to compounded dry powder mixtures of solids to provide adhesive qualities during and after compression to make tablets or cakes; is soft at high temperatures and hard at room temperature.
SU17	General manufacturing, e.g. machinery, equipment, vehicles, other transport equipment	PROC19	Manual activities involving hand contact	ERC10b	Widespread use of articles with high or intended release (outdoor)	PC21	Laboratory chemicals	AC5d	Fabrics, textiles and apparel: Articles intended for food contact	Biocide	Substance intended for preventing, neutralizing, destroying, repelling, or mitigating the effects of any pest or microorganism; that inhibits the growth, reproduction, and activity of organisms, including fungal cells; decreases the number of fungi or pests present; deters microbial growth and degradation of other ingredients in the formulation.
SU18	Manufacture of furniture	PROC20	Use of functional fluids in small devices	ERC11a	Widespread use of articles with low release (indoor)	PC23	Leather treatment products	AC5e	AC5e Fabrics, textiles and apparel: Furniture & furnishings, including furniture coverings	Bleaching agent	A bleaching agent is a material that lightens or whitens a substrate through chemical reaction. The bleaching reactions usually involve oxidative or reductive processes that degrade colour systems. Bleaching and decolourization can occur by destroying one or more of the double bonds in the conjugated chain, by cleaving the conjugated chain, or by oxidation of one of the other moieties in the conj…
SU19	Building and construction work	PROC21	Low energy manipulation and handling of substances bound in/on materials or articles	ERC11b	Widespread use of articles with high or intended release (indoor)	PC24	Lubricants, greases, release products	AC5f	Fabrics, textiles and apparel: Articles with intense direct dermal contact during normal use	Brightener	Substance that is used to brighten, whiten, or enhance the appearance of colour of fabric and paper, usually by absorbing light in the ultraviolet and violet region (340-370 nm) of the electromagnetic spectrum, and re-emitting light in the blue region (420-470 nm). This causes a "whitening" effect by increasing the overall amount of blue light reflected. Optically colourless on the substrate and …
SU20	Health services	PROC22	Manufacturing and processing of minerals and/or metals at substantially elevated temperature	ERC12a	Processing of articles at industrial sites with low release	PC25	Metal working fluids	AC5g	Fabrics, textiles and apparel: Articles with intense direct dermal contact during normal use: bedding and mattresses	Catalyst	Substances that increase the efficiency of a chemical reaction e.g. reaction needs less energy. Catalysts take part in the reaction but are not consumed during the process.
SU23	Electricity, steam, gas water supply and sewage treatment	PROC23	Open processing and transfer operations at substantially elevated temperature	ERC12b	Processing of articles at industrial sites with high release	PC26	Paper and board treatment products	AC5h	Other articles made of fabrics, textiles and apparel	Chain transfer agent	Substance that terminates the growth of a molecular chain and forms a new radical that can act as the initiator for a new chain.
SU24	Scientific research and development	PROC24	High (mechanical) energy work-up of substances bound in/on materials and/or articles	ERC12c	Use of articles at industrial sites with low release	PC27	Plant protection products	AC6	Leather articles	Chelating agent	A substance that has the ability to complex with inactivate metallic ions; used to remove ions from solutions and soils by forming a type of coordination complex so that the ions usual precipitation reactions are prevented; material that cleans oxide films from metals by stabilizing metal ions through complexing heterocyclic rings around each ion. They contain two or more electron donor atoms tha…
SU0	Other The type of sector should be specified. If possible, a code (and the corresponding phrasing) from the NACE system22 should be selected to describe such a sector.	PROC25	Other hot work operations with metals	LCS	Environmental Release categories (ERCs)	PC28	Perfumes, fragrances	AC6a	Leather articles: Large surface area articles	Cleaning agent	Substance or material used to remove dirt or impurities from surfaces; acts to loosen and remove dirt and grease from surfaces.
		PROC26	Handling of solid inorganic substances at ambient temperature	Manufacture	ERC1	PC29	Pharmaceuticals	AC6b	Leather articles: Toys intended for children’s use (and child dedicated articles)	Cloud-point depressant	Substance that depresses the temperature at which solids begin to separate from a liquid, at a temperature lower than that normally allowed.
		PROC27a	Production of metal powders (hot processes)	Formulation	ERC2,3	PC30	Photo-chemicals	AC6c	Leather articles: Packaging (excluding food packaging)	Coalescing agent	Ingredients that decrease the minimum film-forming temperature (MFT) and, upon evaporation, yield a hard film. In polishes, the most common coalescing agent is glycol ether however, pyrrolidines and benzoates are also used.
		PROC27b	Production of metal powders (wet processes)	Industrial use	ERC4,5,6,7	PC31	Polishes and wax blends	AC6d	Leather articles: Articles intended for food contact	Compatibilizer	Enables a reaction between two or more dissimilar polymers, allowing them to become more intimately mixed than before.
		PROC28	Manual maintenance (cleaning and repair) of machinery	Professional use	ERC8, 9	PC32	Polymer preparations and compounds	AC6e	Leather articles: Furniture & furnishings, including furniture coverings	Conductive agent	Material used to conduct electrical current.
		PROC0	Other	Consumer use	ERC8, 9	PC33	Semiconductors	AC6f	Leather articles: Articles with intense direct dermal contact during normal use	Corrosion inhibitor	Chemical substance used to prevent or retard corrosion metallic materials. They are needed in many products packaged in metal containers (such as aerosol products) and also used in such products as lubricants and other metal treatment products to provide protection to the substrates or surfaces on which the lubricants are used.
				Article service life	ERC10, 11, 12	PC34	Textile dyes, and impregnating products	AC6g	Other leather articles	Crystal growth modifiers (nucleating agents)	Substance used to reduce or increase crystal growth.
						PC35	Washing and cleaning products	AC7	Metal articles	Deflocculant	Substance used to fluidize concentrated slurries to reduce their bulk viscosity or stickiness in processing or handling.
						PC36	Water softeners	AC7a	Metal articles: Large surface area articles	Defoamer	Chemical that is used to control foam; prevents foam from forming; breaks down any foam that does form; reduces foaming from proteins, gases, or nitrogenous materials. They reduce the tendency of finished products to generate foam on shaking or agitation. The ability of a material to act as an antifoam depends on its tendency to concentrate on the surface of existing or forming bubbles and to dis…
						PC37	Water treatment chemicals	AC7b	Metal articles: Toys intended for children’s use (and child dedicated articles)	Demulsifier	Substance used to destroy an emulsion or prevent its formation.
						PC38	Welding and soldering products, flux products	AC7c	Metal articles: Packaging (excluding food packaging)	Density modifier	Substance that modifies the density of a material.
						PC39	Cosmetics, personal care products	AC7d	Metal articles: Articles intended for food contact	Deodorizer	Substance that reduces or eliminates unpleasant odour and protects against the formation of malodour on body surfaces. Counteraction, sometimes referred to as neutralization, occurs when two odorous substances are mixed in a given ratio and the resulting odour of the mixture is less intense than that of the separate components.
						PC40	Extraction agents	AC7e	Metal articles: Furniture & furnishings	Diluent	Substance that serves primarily to reduce the concentration of the other ingredients in a formulation; volatile liquid that is added to modify the consistency or other properties. The term is most often used for liquid formulations, with the term filler used for solid or powder formulations.
						PC0	Other (use UCN codes)	AC7f	Metal articles: Articles with intense direct dermal contact during normal use	Dispersing agent	Substance added to a suspending medium or suspension to improve the separation of particles; to ensure proper dispersion; to prevent settling or clumping; to encourage uniform and maximum separation of individual, extremely fine solid particles or liquid droplets, often of colloidal size. A typical use is dispersal of dyes to ensure uniform coloration.
								AC7g	Other metal articles	Drier	These substances, which speed the drying of paint, ink, etc., are often organometallic compounds.
								AC8	Paper articles	Durability agent	Durability agents are ingredients added to increase the durability and therefore the functional life of a material.
								AC8a	Paper articles: Large surface area articles	Dust suppressant	Substance used to control finely grained solid particles to reduce their discharge into the air.
								AC8b	Paper articles	Dusting agent	Substance that is dusted onto the surface of a material (e.g., rubber) to reduce surface tack.
								AC8c	Paper articles: Packaging (excluding food packaging)	Dye	Substance used to impart colour to other materials or mixtures; added to a material to add colour; soluble. Molecularly dispersed within a liquid, transferred to a material, and bound to that material through intermolecular forces. Typically an organic substance, although exceptions do exist. A dye requires some degree of solubility that allows it diffuse into the polymeric matrix of a textile fi…
								AC8d	Paper articles: Articles intended for food contact	Elasticizer	Substance that increases the elasticity of a material.
								AC8e	Paper articles: Furniture & furnishings	Embalming agent	Substance used for the preservation of biological tissue.
								AC8f1	Paper articles: Articles with intense direct dermal contact during normal use: personal hygiene articles	Energy releasers (explosives, motive propellant)	Substance characterized by chemical stability, but may be induced to undergo rapid chemical change without an outside source of oxygen, rapidly producing a large quantity of energy and gas accompanied by a large increase in volume and an explosion, bursting, or expansion.
								AC8f2	Paper articles: Articles with intense direct dermal contact during normal use: printed articles with dermal contact in normal conditions of use	Etching agent	Etching Agent is a substance that removes unprotected areas of metal or glass surfaces. Etching agents are usually acids or bases.
								AC8g	Other paper articles	Explosion inhibitor	Substance used to reduce the explosion potential of flammable materials.
								AC10	Rubber articles	Fertilizers (soil amendments)	Chemical substance used to increase the productivity and quality of farm crops, including plants, animals, and forestry; added to soil to supply chemical elements needed for plant nutrition.
								AC10a	Rubber articles: Large surface area articles	Filler	Ingredient added to fill out a dry product formulation and to lower the concentration of other ingredients; used to provide bulk, increase strength, increase hardness, or improve resistance to impact; used to extend a material and to reduce its cost by minimizing the amount of more expensive substances used in the production of articles; used to fill cavities or tighten joints; relatively inert a…
								AC10b	Rubber articles: Toys intended for children’s use (and child dedicated articles)	Film former	Any component of a material that aids the material in forming a thin continuous sheet on its substrate. This sheet will act as a barrier between the environment and its substrate. Silicone is a good film former in furniture polishes because of its ease of application, soil removal, and depth of glossiness. Polymers are the most commonly used film formers.
								AC10c	Rubber articles: Packaging (excluding food packaging)	Finishing agents	Chemical substances used to impart such functions as softening, staticproofing, wrinkle resistance, and water repellence. Substances may be applied to textiles, paper, and leather.
								AC10d	Rubber articles: Articles intended for food contact	Fire extinguishing agent	Any agent incorporated or applied to slow down combustion once started; Removes heat faster than it is released; separates the fuel and oxidizing agent; dilutes the vapour phase concentration of the fuel and oxidizing agent below what is needed for combustion.
								AC10e	Rubber articles: Articles intended for food contact	Fixing agent (mordant)	Substance used to interact with a dye on fibres to improve fastness.
								AC10f	Rubber articles: Articles with intense direct dermal contact during normal use	Flame retardant	Flame retardation is a process by which the normal degradation or combustion processes of polymers have been altered by the addition of certain chemicals. They are substances used on the surface of or incorporated into combustible materials to reduce or eliminate their tendency to ignite when exposed to heat or a flame for a short period of time; used to raise its ignition point; used to slow dow…
								AC10g	Other rubber articles	Flocculating agent	A flocculating agent is a chemical or substance that facilitates flocculation of suspended solids in liquid. Flocculating agents are chemical additives, which, at relatively low levels compared to the weight of the solid phase, increase the degree of flocculation of a suspension. They act on a molecular level on the surfaces of the particles to reduce repulsive forces and increase attractive forc…
								AC11	Wood articles	Flotation agent	Substance used to concentrate and obtain minerals from ores.
								AC11a	Wood articles: Large surface area articles	Flow promoter	Substance that reduces drag in fluids in motion and between a fluid and a conduit surface.
								AC11a	Wood articles: Large surface area articles	Flux agent	Substance used to promote the fusing of minerals or prevent oxide formation; for casting or joining materials.
								AC11b	Wood articles: Toys intended for children’s use (and child dedicated articles)	Foamant	Any substance that promotes or enhances formation of a lather or foam (i.e., a dispersion of a gas in a liquid or solid); used to form physically, by expansion of compressed gases or vaporization of liquid, or chemically, by decomposition evolving a gas, a foam or cellular structure in a plastic or rubber material.
								AC11c	Wood articles: Packaging (excluding food packaging)	Food flavouring and nutrient	Substance used in food or animal feedstuffs to produce or enhance taste or odour or nutritional value. Flavour compounds are molecules that stimulate the human taste chemical senses.
								AC11d	Wood articles: Articles intended for food contact	Fragrance	Chemical substances used to impart control odours or impart pleasing odours. Fragrance compounds are molecules that stimulate the human olfactory chemical senses.
								AC11e	Wood articles: Articles intended for food	Freeze-thaw additive	These synthetic resin emulsions or synthetic lattices enable paints, coatings, and other products to retain original consistency and to resist coagulation when exposed to freezing and thawing prior to application.
								AC11f	f Wood articles: Articles with intense direct dermal contact during normal use	Friction agent	Materials used to enhance friction between two objects.
								AC11g	Other wood articles	Fuel	Chemical substance used to create mechanical or thermal energy through chemical reactions; used to evolve energy in a controlled combustion reaction.
								AC13	Plastic articles	Fuel additive	Substances added to a fuel for the purpose of controlling the rate of reaction or limiting the production of undesirable combustion products; provide other benefits such as corrosion inhibition, lubrication, or detergency.
								AC13a	Plastic articles: Large surface area articles	Gelling modifier	Substance that influences the formation or destruction of a gel.
								AC13b	Plastic articles: Toys intended for children’s use (and child dedicated articles)	Hardener	Increases the strength, hardness, and abrasion resistance of coatings, adhesives, sealants, elastomers, and other products
								AC13c	Plastic articles: Packaging (excluding food packaging)	Heat stabilizer	Substance that protect polymers from the chemical degrading effects of heat or UV irradiation.
								AC13d	Plastic articles: Articles intended for food contact	Heat transferring agent	Substance used to transmit or to remove heat from another material.
								AC13e	Plastic articles: Furniture & furnishings, including furniture coverings	Humectant	Humectant is a substance that is used to retard moisture loss from the product during use. This function is generally performed by hygroscopic materials. The efficacy of humectants depends to a large extent on the ambient relative humidity.
								AC13f	Plastic articles: Articles with intense direct dermal contact during normal use	Hydraulic (functional) fluids	Liquid or gaseous chemical substances used for transmitting pressure and EP-additives. Transfer power in hydraulic machinery.
								AC13g	Other plastic articles	Impregnation agent	Substance used to admix with solid materials, which retain their original form.
								AC0	Other	Incandescent agent	Substance that is used to emit electromagnetic radiation at high temperature.
										Insulators	Substances used to prevent or inhibit the flow of heat, electrical current, light, and the transmission of sound between two media. (acoustic, electrical, and thermal insulators).
										Intermediate (precursor)	Chemical substances consumed in a reaction in order to manufacture other chemical substances at an industrial processing facility.
										Ion exchange agent	Chemical substances, usually in the form of a solid matrix, that are used to selectively remove targeted ions from a solution. In ion exchange, ions of a given charge (either cations or anions) in a solution are adsorbed on a solid material (the ion exchanger) and are replaced by equivalent quantities of other ions of the same charge released by the solid.
										Leaching agent	Substance that, when added to a solvent, aids in the dissolution of a component of an insoluble solid mixture.
										Lubricating agent	Substance introduced between two moving surfaces or adjacent solid surface to reduce the friction between them, improve efficiency, reduce wear, and reduce heat generation; enhance the lubricity of other substances. These lubricating films are designed to minimize contact between the rubbing surfaces and to shear easily so that the frictional force opposing the rubbing motion is low.
										Luminescent agent	Substance that emits visible radiation upon absorption of energy in the form of photons, charged particles, or chemical change.
										Magnetic element	Substance added into materials in order to make them magnetic
										Monomers	Substance usually containing carbon and of a low molecular weight and simple structure which is capable of conversion to polymers, synthetic resins, or elastomers by repetitive combination with itself or other similar molecules.
										No technical function	To be used in the cases where the substance does not fulfil any particular technical function during the use described (e.g. case where a processing aid remains in the matrix of an article without fulfilling any technical function during service life)
										Opacifier	Substance that renders solutions opaque; reduces transparency or the ability of light to pass through solution; added to finished products to reduce their clear or transparent appearance.
										Oxidizing agent	Oxidizing agent is a substance that gains electrons during their reaction with a reducing agent. Oxidizing agents commonly contribute oxygen to other substances.
										pH regulating agent	Maintains the desired pH range of a substance; used to alter, stabilize, or control the pH (hydrogen ion concentration). Substances used to alter or stabilize the hydrogen ion concentration (pH).
										Photochemical	Chemical substance used for its ability to alter its physical or chemical structure through absorption of light, resulting in the emission of light, dissociation, discoloration, or other chemical reaction; used to create a permanent photographic image.
										Pigment	Any substance, usually in the form of a dry powder, that imparts colour to another substance or mixture by attaching themselves to the surface of the substrate through binding or adhesion; may contribute towards opacity, durability, and corrosion resistance. Must have positive colorant value; larger than molecular particle size and held in place by corresponding low mobility; scatter and absorb l…
										Plasticizer	An organic compound that softens synthetic polymers; added to a high polymer to facilitate processing and to increase flexibility, plasticity, fluidity and toughness of the final product by internal modification (solution) of the polymer molecule. Plasticizers may be added internally or externally. A rigid polymer can also be externally plasticized by addition of a plasticizer, which imparts the …
										Plating agent	Substances/materials used as a source for a layer of metal deposited on another surface, or that aid in such a deposition. These are used in processes such as electroplating, galvanization or coating.
										Pressure transfer agent	Lubricating oil and grease additive that prevents metal to metal contact at high temperatures or under heavy loads where severe sliding conditions exist. Functions by reacting with the sliding metal surfaces to form oil-insoluble surface films.
										Precess regulator	Chemical substance used to change the rate of a chemical reaction, start or stop the reaction, or otherwise influence the course of the reaction. May be consumed or become part of the reaction product.
										Processing aid	Chemical substances used to improve the processing characteristics or the operation of process equipment or to alter or buffer the pH of the substance or mixture, when added to a process or to a substance or mixture to be processed. Processing agents do not become a part of the reaction product and are not intended to affect the function of a substance or article created.
										Propellants, non-motive (blowing agents)	Substance that is used for expelling products from pressurized containers (aerosol products); used to dissolve or suspend other substances and either to expel those substances from a container in the form of an aerosol or to impart a cellular structure to plastics, rubber, or thermo set resins; provides the force necessary to expel the contents of aerosol containers; liquefied or compressed gas w…
										Reactive cleaning/removal agent	Substance that reacts with and removes surface contaminants and is generally consumed, e.g., oxides, sulfides.
										Reducing agent	Substance that during reactions with oxidizing agents lose electrons; commonly contributes hydrogen to other substances; used to remove oxygen, hydrogenate or, in general, acts as electron donor in chemical reactions.
										Refrigerants	Substances used within machines such as air conditioning units, refrigerators, and walk in freezers to cool indoor air and reduce temperatures.
										Resins (prepolymers)	Usually high molecular weight polymers that lower viscosity. Thermoplastic resins soften when exposed to heat and return to original form at room temperature, and thermosetting resins solidify irreversibly when heated due to cross-linking.
										Semiconductor and photovoltaic agent	Substance that has resistivity between that of insulators and metals; usually changeable by light, heat or electrical or magnetic field; generates electromotive force upon the incidence of radiant energy.
										Sizing agent	Substance applied to substrates such as fabric, yarn, paper products, or plaster to increase abrasive resistance, stiffness, strength, smoothness, or reduce absorption.
										Softener	Substance used for softening materials to improve feel, to facilitate finishing process, or to impart flexibility or workability; used in textile finishing to impart superior "hand" to the fabric and facilitate mechanical processing; has the capability of imparting softness and pliability to washable textile fabrics.
										Solids separation (precipitating) agent	Chemical substances used to promote the separation of suspended solids from a liquid.
										Solubility enhancer	A chemical additive that prevents chemicals or materials from separating or falling out of solution. Solubility enhancers are often used in concentrated formulations.
										Solvent	Any substance that can dissolve another substance (solute) to form a uniformly dispersed mixture (solution) at the molecular or ionic size level; provides dissolving capability required for a stable formulation; dissolves certain components of the formulation to aid dispersion of components; aids oil cleansing power and controls film drying rate; allows the product to solubilize soils on surfaces…
										Stabilizing agent	A substance that tends to keep a compound, solution, or mixture from changing its form or chemical nature; renders or maintains a solution, mixture, suspension, or state resistant to chemical change; used to prevent or slow down spontaneous changes in and ageing of materials.
										Surface modifier	Substance that may be added to other ingredients to adjust the optical properties associated with the surface of a material. These substances are designed to affect the luster, increase gloss, and alter the reflectance exhibited by a surface.
										Surfactant	A surface active agent (surfactant) which, when added to water, causes it to penetrate more easily into, or to spread over the surface of another material by reducing the surface tension of the water (see detergent).
										Swelling agent	Substance added to a material to cause that material to increase in volume and become softer.
										Tackifier	Provides stickiness
										Tanning agent	Substance used for treating hides and skins
										Terminator/Blocker	Substance that reacts with the end of a growing polymer chain, stopping further polymerization (terminator) or a substance used to protect a reactive moiety on a precursor during organic synthesis of a product that is subsequently removed regenerating the reactive moiety (blocker).
										Thickener/Thickening agent	Any of a variety of hydrophilic substances used to increase the viscosity of liquid mixtures and solutions and to aid in maintaining stability by their emulsifying properties. Four classifications are recognized: 1) Starches, gums, casein, gelatin and phycocolloids; 2) semisynthetic cellulose derivatives (e.g.carboxymethyl-cellulose); 3) polyvinyl alcohol and carboxy-vinylates (synthetic); and 4)…
										Tracer	Substance that possesses a readily detectable radioactive/isotopic label or chemical moiety which is added to biological/environmental media or chemical reactions to elucidate the transformation/transportation processes that are occurring.
										UV stabilizer	Substance that protects the product from chemical or physicaldeterioration induced by ultraviolet light; absorbs UV radiation, thereby protecting varnishes and pigments against UV degradation.
										Vapour pressure modifiers	Substance added to a liquid to modify its vapour pressure (e.g., to reduce evaporation).
										Vehicle (carrier)	The vehicle dissolves or disperses solid components of a substance, allowing even dispersion throughout application. The vehicle carries the other particles within a substance.
										Viscosity modifier	Substance used to alter the viscosity of another substance; used to decrease or increase the viscosity of finished products; used to modify the flow characteristics of other substances, or mixtures, to which they are added; controls the deformation or flow ability of a wax product. Resins generally lower viscosity while thickeners (e.g., gums and hydroxyethyl cellulose) increase viscosity.
										Waterproofing agent	A water repellent material functions by lowering the surface energy to protect surfaces against water by making water bead.
										X-Ray Absorber	Susbtance use to block or attenuate X-rays.
										Other
