# Supplementary material for: Data Shepherding in Nanotechnology. The Exposure Field Campaign Template
Source: Nanomaterials (Basel). 2021 Jul 13;11(7):1818. doi: 10.3390/nano11071818 (PMC8308211; doi:10.3390/nano11071818)
Supplement: Supplementary file 1 [file nanomaterials-11-01818-s001.zip › Supplementary Material/S2_Nanoreg.xlsx]

## Sheet: Sheet1
Database [dbtag_hss]	name	publicname	Supplier [owner_name_hs]	Material Annotation [substanceType_hs]	Internal material identifier [s_uuid_s]	Experiment identifier [assay_uuid_s]	Related experiments [investigation_uuid_s]	topcategory	Study type [endpointcategory_s]	Protocol [guidance_s]	Protocol Anotation [guidance_synonym_ss]	Method [E.method_s]	Method Annotation [E.method_synonym_ss]	Study provider [reference_owner_s]	Reference year [reference_year_s]	Reference or Experiment code [reference_s]	Endpoint [effectendpoint_s]	Endpoint Annotation [effectendpoint_synonym_ss]	Result type [effectendpoint_type_s]	interpretation_result	Range qualifier min [loQualifier_s]	Value (exact or min) [loValue_d]	Range qualifier max [upQualifier_s]	Value (max) [upValue_d]	unit	Uncertainty [err_d]	Uncertainty type [errQualifier_s]	textValue	studyResultType	reliability	Release [updated_s]	document_uuid	Dispersion protocol	Vial	SOP reference [E.sop_reference_s]	Cell type [E.cell_type_s]	Treatment [material_s]	_version_	Activity duration	Activity type	Confidentiality	Description of workspace	Exposure pattern	General ventilation	Job code	Job title	Local control	Location type	Remarks
NRG2	1005000027	SILICON DIOXIDE NANOPARTICLES	NanoReg2	NPO_1373	NRG2-5a7a0778-e5c5-34b7-9722-de3c9d3e238b	5a7a0778-e5c5-34b7-9722-de3c9d3e238b	4a97fcd9-4b7e-3eb5-8c28-ede9cea73023	EXPOSURE	Use and exposure information	SPRAYING		EXPOSURE		TNO	30	NNNL	PERSONAL WORKER EXPOSURE					150010517									2020-11-23	NRG2-5a7a0778-e5c5-34b7-9722-de3c9d3e238b						1.70036e+18	00:58:00	Surface spraying of liquids	non-confidential - detailed product information	Outdoor	Continuous	Natural ventilation - outdoor working	Spray painters and varnishers	Painter		Area outdoor
NRG2	1005000027	SILICON DIOXIDE NANOPARTICLES	NanoReg2	NPO_1373	NRG2-5a7a0778-e5c5-34b7-9722-de3c9d3e238b	5a7a0778-e5c5-34b7-9722-de3c9d3e238b	4a97fcd9-4b7e-3eb5-8c28-ede9cea73023	EXPOSURE	Use and exposure information	SPRAYING		EXPOSURE		TNO	30	NNNL	PERSONAL WORKER EXPOSURE					150010517									2020-11-23	NRG2-5a7a0778-e5c5-34b7-9722-de3c9d3e238b						1.70036e+18	00:58:00	Surface spraying of liquids	non-confidential - detailed product information	Outdoor	Continuous	Natural ventilation - outdoor working	Spray painters and varnishers	Painter		Area outdoor
NRG2	1005000027	SILICON DIOXIDE NANOPARTICLES	NanoReg2	NPO_1373	NRG2-5a7a0778-e5c5-34b7-9722-de3c9d3e238b	5a7a0778-e5c5-34b7-9722-de3c9d3e238b	4a97fcd9-4b7e-3eb5-8c28-ede9cea73023	EXPOSURE	Use and exposure information	SPRAYING		EXPOSURE		TNO	30	NNNL	PERSONAL WORKER EXPOSURE					150010517									2020-11-23	NRG2-5a7a0778-e5c5-34b7-9722-de3c9d3e238b						1.70036e+18	00:58:00	Surface spraying of liquids	non-confidential - detailed product information	Outdoor	Continuous	Natural ventilation - outdoor working	Spray painters and varnishers	Painter		Area outdoor
NRG2	1005000027	SILICON DIOXIDE NANOPARTICLES	NanoReg2	NPO_1373	NRG2-5a7a0778-e5c5-34b7-9722-de3c9d3e238b	5a7a0778-e5c5-34b7-9722-de3c9d3e238b	4a97fcd9-4b7e-3eb5-8c28-ede9cea73023	EXPOSURE	Use and exposure information	SPRAYING		EXPOSURE		TNO	30	NNNL	PERSONAL WORKER EXPOSURE					150010517									2020-11-23	NRG2-5a7a0778-e5c5-34b7-9722-de3c9d3e238b						1.70036e+18	00:58:00	Surface spraying of liquids	non-confidential - detailed product information	Outdoor	Continuous	Natural ventilation - outdoor working	Spray painters and varnishers	Painter		Area outdoor
NRG2	1005000027	SILICON DIOXIDE NANOPARTICLES	NanoReg2	NPO_1373	NRG2-5a7a0778-e5c5-34b7-9722-de3c9d3e238b	c1c1d74c-50d5-301f-80bb-bb67679b0eed	4a97fcd9-4b7e-3eb5-8c28-ede9cea73023	P-CHEM	Nanomaterial dustiness					TNO	30	NNNL	DUSTINESS	ENM_0000085													2020-11-23
NRG2	1005000027	SILICON DIOXIDE NANOPARTICLES	NanoReg2	NPO_1373	NRG2-5a7a0778-e5c5-34b7-9722-de3c9d3e238b	c1c1d74c-50d5-301f-80bb-bb67679b0eed	4a97fcd9-4b7e-3eb5-8c28-ede9cea73023	P-CHEM	Nanomaterial dustiness					TNO	30	NNNL	DUSTINESS	ENM_0000085													2020-11-23
NRG2	1005000027	SILICON DIOXIDE NANOPARTICLES	NanoReg2	NPO_1373	NRG2-5a7a0778-e5c5-34b7-9722-de3c9d3e238b	c1c1d74c-50d5-301f-80bb-bb67679b0eed	4a97fcd9-4b7e-3eb5-8c28-ede9cea73023	P-CHEM	Nanomaterial dustiness					TNO	30	NNNL	DUSTINESS	ENM_0000085													2020-11-23
NRG2	1005000027	SILICON DIOXIDE NANOPARTICLES	NanoReg2	NPO_1373	NRG2-5a7a0778-e5c5-34b7-9722-de3c9d3e238b	c1c1d74c-50d5-301f-80bb-bb67679b0eed	4a97fcd9-4b7e-3eb5-8c28-ede9cea73023	P-CHEM	Nanomaterial dustiness					TNO	30	NNNL	DUSTINESS	ENM_0000085													2020-11-23
NRG2	1005000027	SILICON DIOXIDE NANOPARTICLES	NanoReg2	NPO_1373	NRG2-5a7a0778-e5c5-34b7-9722-de3c9d3e238b	d5990c11-4fd7-3453-b054-98295f14dc91	4a97fcd9-4b7e-3eb5-8c28-ede9cea73023	P-CHEM	Appearance					TNO	30	NNNL	LIQUID			NO NANO								Liquid			2020-11-23
NRG2	1005000027	SILICON DIOXIDE NANOPARTICLES	NanoReg2	NPO_1373	NRG2-5a7a0778-e5c5-34b7-9722-de3c9d3e238b	d5990c11-4fd7-3453-b054-98295f14dc91	4a97fcd9-4b7e-3eb5-8c28-ede9cea73023	P-CHEM	Appearance					TNO	30	NNNL	LIQUID			NO NANO								Liquid			2020-11-23
NRG2	1005000027	SILICON DIOXIDE NANOPARTICLES	NanoReg2	NPO_1373	NRG2-5a7a0778-e5c5-34b7-9722-de3c9d3e238b	d5990c11-4fd7-3453-b054-98295f14dc91	4a97fcd9-4b7e-3eb5-8c28-ede9cea73023	P-CHEM	Appearance					TNO	30	NNNL	LIQUID			NO NANO								Liquid			2020-11-23
NRG2	1005000027	SILICON DIOXIDE NANOPARTICLES	NanoReg2	NPO_1373	NRG2-5a7a0778-e5c5-34b7-9722-de3c9d3e238b	d5990c11-4fd7-3453-b054-98295f14dc91	4a97fcd9-4b7e-3eb5-8c28-ede9cea73023	P-CHEM	Appearance					TNO	30	NNNL	LIQUID			NO NANO								Liquid			2020-11-23
NRG2	1005000021	SILVER NANOPARTICLES	NanoReg2	NPO_1892	NRG2-bbe9e413-ca13-3868-a69c-f748b43c7544	932d17b3-886e-3f05-89ec-4f0b25e91f69	87b04a24-3e77-3c11-ba6c-bd0edd9d4ca2	P-CHEM	Appearance					TNO	20	NNNL	POWDER			NANO								Powder			2020-11-23
NRG2	1005000021	SILVER NANOPARTICLES	NanoReg2	NPO_1892	NRG2-bbe9e413-ca13-3868-a69c-f748b43c7544	932d17b3-886e-3f05-89ec-4f0b25e91f69	87b04a24-3e77-3c11-ba6c-bd0edd9d4ca2	P-CHEM	Appearance					TNO	20	NNNL	POWDER			NANO								Powder			2020-11-23
NRG2	1005000021	SILVER NANOPARTICLES	NanoReg2	NPO_1892	NRG2-bbe9e413-ca13-3868-a69c-f748b43c7544	aafb6cb5-a4e7-3a1d-965e-c3db6412cb7e	87b04a24-3e77-3c11-ba6c-bd0edd9d4ca2	P-CHEM	Nanomaterial dustiness					TNO	20	NNNL	DUSTINESS	ENM_0000085													2020-11-23
NRG2	1005000021	SILVER NANOPARTICLES	NanoReg2	NPO_1892	NRG2-bbe9e413-ca13-3868-a69c-f748b43c7544	aafb6cb5-a4e7-3a1d-965e-c3db6412cb7e	87b04a24-3e77-3c11-ba6c-bd0edd9d4ca2	P-CHEM	Nanomaterial dustiness					TNO	20	NNNL	DUSTINESS	ENM_0000085													2020-11-23
NRG2	1005000021	SILVER NANOPARTICLES	NanoReg2	NPO_1892	NRG2-bbe9e413-ca13-3868-a69c-f748b43c7544	bbe9e413-ca13-3868-a69c-f748b43c7544	87b04a24-3e77-3c11-ba6c-bd0edd9d4ca2	EXPOSURE	Use and exposure information	CLEANING REACTOR- DISMANTELING REACTOR AND CLEANING PARTS WITH ISOPROPANAL AND A CLOTH AND ABRASION WITH A HARD BRUSH.		EXPOSURE		TNO	20	NNNL	PERSONAL WORKER EXPOSURE					150010514									2020-11-23	NRG2-bbe9e413-ca13-3868-a69c-f748b43c7544						1.70036e+18	00:57:00	Handling of contaminated solid objects	non-confidential - detailed product information	R&D facility	Intermittent	Mechanical ventilation - incoming and outgoing air	Industrial and production engineers	Researcher	No|RRM Code|RRM Code_T| 1|0 |No localized controls|	Workroom indoor
NRG2	1005000021	SILVER NANOPARTICLES	NanoReg2	NPO_1892	NRG2-bbe9e413-ca13-3868-a69c-f748b43c7544	bbe9e413-ca13-3868-a69c-f748b43c7544	87b04a24-3e77-3c11-ba6c-bd0edd9d4ca2	EXPOSURE	Use and exposure information	CLEANING REACTOR- DISMANTELING REACTOR AND CLEANING PARTS WITH ISOPROPANAL AND A CLOTH AND ABRASION WITH A HARD BRUSH.		EXPOSURE		TNO	20	NNNL	PERSONAL WORKER EXPOSURE					150010514									2020-11-23	NRG2-bbe9e413-ca13-3868-a69c-f748b43c7544						1.70036e+18	00:57:00	Handling of contaminated solid objects	non-confidential - detailed product information	R&D facility	Intermittent	Mechanical ventilation - incoming and outgoing air	Industrial and production engineers	Researcher	No|RRM Code|RRM Code_T| 1|0 |No localized controls|	Workroom indoor
NRG2	1005000022	SILVER NANOPARTICLES	NanoReg2	NPO_1892	NRG2-ba78aef6-b158-3e30-8edf-8cbd890ebcf6	56d24cb8-a20c-3fb6-a06c-a1d3da941ff1	87b04a24-3e77-3c11-ba6c-bd0edd9d4ca2	P-CHEM	Nanomaterial dustiness					TNO	20	NNNL	DUSTINESS	ENM_0000085													2020-11-23
NRG2	1005000022	SILVER NANOPARTICLES	NanoReg2	NPO_1892	NRG2-ba78aef6-b158-3e30-8edf-8cbd890ebcf6	56d24cb8-a20c-3fb6-a06c-a1d3da941ff1	87b04a24-3e77-3c11-ba6c-bd0edd9d4ca2	P-CHEM	Nanomaterial dustiness					TNO	20	NNNL	DUSTINESS	ENM_0000085													2020-11-23
NRG2	1005000022	SILVER NANOPARTICLES	NanoReg2	NPO_1892	NRG2-ba78aef6-b158-3e30-8edf-8cbd890ebcf6	b0c6ebcd-b40e-321e-9687-634903f7a6e5	87b04a24-3e77-3c11-ba6c-bd0edd9d4ca2	P-CHEM	Appearance					TNO	20	NNNL	POWDER			NANO								Powder			2020-11-23
NRG2	1005000022	SILVER NANOPARTICLES	NanoReg2	NPO_1892	NRG2-ba78aef6-b158-3e30-8edf-8cbd890ebcf6	b0c6ebcd-b40e-321e-9687-634903f7a6e5	87b04a24-3e77-3c11-ba6c-bd0edd9d4ca2	P-CHEM	Appearance					TNO	20	NNNL	POWDER			NANO								Powder			2020-11-23
NRG2	1005000022	SILVER NANOPARTICLES	NanoReg2	NPO_1892	NRG2-ba78aef6-b158-3e30-8edf-8cbd890ebcf6	ba78aef6-b158-3e30-8edf-8cbd890ebcf6	87b04a24-3e77-3c11-ba6c-bd0edd9d4ca2	EXPOSURE	Use and exposure information	PRODUCTION SILVER PARTICLES USING THE REACTOR		EXPOSURE		TNO	20	NNNL	PERSONAL WORKER EXPOSURE					150010514									2020-11-23	NRG2-ba78aef6-b158-3e30-8edf-8cbd890ebcf6						1.70036e+18	00:33:00	Point source or fugitive emission during the production phase (synthesis)	non-confidential - detailed product information	R&D facility	Continuous	Mechanical ventilation - incoming and outgoing air	Industrial and production engineers	Researcher	No|RRM Code|RRM Code_T| 1|0 |No localized controls|	Workroom indoor
NRG2	1005000022	SILVER NANOPARTICLES	NanoReg2	NPO_1892	NRG2-ba78aef6-b158-3e30-8edf-8cbd890ebcf6	ba78aef6-b158-3e30-8edf-8cbd890ebcf6	87b04a24-3e77-3c11-ba6c-bd0edd9d4ca2	EXPOSURE	Use and exposure information	PRODUCTION SILVER PARTICLES USING THE REACTOR		EXPOSURE		TNO	20	NNNL	PERSONAL WORKER EXPOSURE					150010514									2020-11-23	NRG2-ba78aef6-b158-3e30-8edf-8cbd890ebcf6						1.70036e+18	00:33:00	Point source or fugitive emission during the production phase (synthesis)	non-confidential - detailed product information	R&D facility	Continuous	Mechanical ventilation - incoming and outgoing air	Industrial and production engineers	Researcher	No|RRM Code|RRM Code_T| 1|0 |No localized controls|	Workroom indoor
NRG2	1005000020	SILICON DIOXIDE NANOPARTICLES	NanoReg2	NPO_1373	NRG2-cd0a1d42-467b-3eb0-a3d3-2fe2a41888a9	87e25098-26ee-3949-aa55-6026e36663f4	dfd7922b-d15b-37f3-8c2a-4f031c7b75b5	P-CHEM	Nanomaterial dustiness					TNO	20	NNNL	DUSTINESS	ENM_0000085													2020-11-23
NRG2	1005000020	SILICON DIOXIDE NANOPARTICLES	NanoReg2	NPO_1373	NRG2-cd0a1d42-467b-3eb0-a3d3-2fe2a41888a9	87e25098-26ee-3949-aa55-6026e36663f4	dfd7922b-d15b-37f3-8c2a-4f031c7b75b5	P-CHEM	Nanomaterial dustiness					TNO	20	NNNL	DUSTINESS	ENM_0000085													2020-11-23
NRG2	1005000020	SILICON DIOXIDE NANOPARTICLES	NanoReg2	NPO_1373	NRG2-cd0a1d42-467b-3eb0-a3d3-2fe2a41888a9	87e25098-26ee-3949-aa55-6026e36663f4	dfd7922b-d15b-37f3-8c2a-4f031c7b75b5	P-CHEM	Nanomaterial dustiness					TNO	20	NNNL	DUSTINESS	ENM_0000085													2020-11-23
NRG2	1005000020	SILICON DIOXIDE NANOPARTICLES	NanoReg2	NPO_1373	NRG2-cd0a1d42-467b-3eb0-a3d3-2fe2a41888a9	87e25098-26ee-3949-aa55-6026e36663f4	dfd7922b-d15b-37f3-8c2a-4f031c7b75b5	P-CHEM	Nanomaterial dustiness					TNO	20	NNNL	DUSTINESS	ENM_0000085													2020-11-23
NRG2	1005000020	SILICON DIOXIDE NANOPARTICLES	NanoReg2	NPO_1373	NRG2-cd0a1d42-467b-3eb0-a3d3-2fe2a41888a9	87e25098-26ee-3949-aa55-6026e36663f4	dfd7922b-d15b-37f3-8c2a-4f031c7b75b5	P-CHEM	Nanomaterial dustiness					TNO	20	NNNL	DUSTINESS	ENM_0000085													2020-11-23
NRG2	1005000020	SILICON DIOXIDE NANOPARTICLES	NanoReg2	NPO_1373	NRG2-cd0a1d42-467b-3eb0-a3d3-2fe2a41888a9	87e25098-26ee-3949-aa55-6026e36663f4	dfd7922b-d15b-37f3-8c2a-4f031c7b75b5	P-CHEM	Nanomaterial dustiness					TNO	20	NNNL	DUSTINESS	ENM_0000085													2020-11-23
NRG2	1005000020	SILICON DIOXIDE NANOPARTICLES	NanoReg2	NPO_1373	NRG2-cd0a1d42-467b-3eb0-a3d3-2fe2a41888a9	ae9725fb-5313-3554-ac97-f4c975ebea3f	dfd7922b-d15b-37f3-8c2a-4f031c7b75b5	P-CHEM	Appearance					TNO	20	NNNL	POWDER			NANO								Powder			2020-11-23
NRG2	1005000020	SILICON DIOXIDE NANOPARTICLES	NanoReg2	NPO_1373	NRG2-cd0a1d42-467b-3eb0-a3d3-2fe2a41888a9	ae9725fb-5313-3554-ac97-f4c975ebea3f	dfd7922b-d15b-37f3-8c2a-4f031c7b75b5	P-CHEM	Appearance					TNO	20	NNNL	POWDER			NANO								Powder			2020-11-23
NRG2	1005000020	SILICON DIOXIDE NANOPARTICLES	NanoReg2	NPO_1373	NRG2-cd0a1d42-467b-3eb0-a3d3-2fe2a41888a9	ae9725fb-5313-3554-ac97-f4c975ebea3f	dfd7922b-d15b-37f3-8c2a-4f031c7b75b5	P-CHEM	Appearance					TNO	20	NNNL	POWDER			NANO								Powder			2020-11-23
NRG2	1005000020	SILICON DIOXIDE NANOPARTICLES	NanoReg2	NPO_1373	NRG2-cd0a1d42-467b-3eb0-a3d3-2fe2a41888a9	ae9725fb-5313-3554-ac97-f4c975ebea3f	dfd7922b-d15b-37f3-8c2a-4f031c7b75b5	P-CHEM	Appearance					TNO	20	NNNL	POWDER			NANO								Powder			2020-11-23
NRG2	1005000020	SILICON DIOXIDE NANOPARTICLES	NanoReg2	NPO_1373	NRG2-cd0a1d42-467b-3eb0-a3d3-2fe2a41888a9	ae9725fb-5313-3554-ac97-f4c975ebea3f	dfd7922b-d15b-37f3-8c2a-4f031c7b75b5	P-CHEM	Appearance					TNO	20	NNNL	POWDER			NANO								Powder			2020-11-23
NRG2	1005000020	SILICON DIOXIDE NANOPARTICLES	NanoReg2	NPO_1373	NRG2-cd0a1d42-467b-3eb0-a3d3-2fe2a41888a9	ae9725fb-5313-3554-ac97-f4c975ebea3f	dfd7922b-d15b-37f3-8c2a-4f031c7b75b5	P-CHEM	Appearance					TNO	20	NNNL	POWDER			NANO								Powder			2020-11-23
NRG2	1005000020	SILICON DIOXIDE NANOPARTICLES	NanoReg2	NPO_1373	NRG2-cd0a1d42-467b-3eb0-a3d3-2fe2a41888a9	cd0a1d42-467b-3eb0-a3d3-2fe2a41888a9	dfd7922b-d15b-37f3-8c2a-4f031c7b75b5	EXPOSURE	Use and exposure information	CLEANING REACTOR- DISMANTELING REACTOR AND CLEANING PARTS WITH ISOPROPANAL AND A CLOTH AND ABRASION WITH A HARD BRUSH		EXPOSURE		TNO	20	NNNL	PERSONAL WORKER EXPOSURE					150010513									2020-11-23	NRG2-cd0a1d42-467b-3eb0-a3d3-2fe2a41888a9						1.70036e+18	00:00:00	Impaction on contaminated solid objects	non-confidential - detailed product information	R&D location	Intermittent	Mechanical ventilation - incoming and outgoing air	Industrial and production engineers	Researcher	No|RRM Code|RRM Code_T| 1|0 |No localized controls|	Workroom indoor
NRG2	1005000020	SILICON DIOXIDE NANOPARTICLES	NanoReg2	NPO_1373	NRG2-cd0a1d42-467b-3eb0-a3d3-2fe2a41888a9	cd0a1d42-467b-3eb0-a3d3-2fe2a41888a9	dfd7922b-d15b-37f3-8c2a-4f031c7b75b5	EXPOSURE	Use and exposure information	CLEANING REACTOR- DISMANTELING REACTOR AND CLEANING PARTS WITH ISOPROPANAL AND A CLOTH AND ABRASION WITH A HARD BRUSH		EXPOSURE		TNO	20	NNNL	PERSONAL WORKER EXPOSURE					150010513									2020-11-23	NRG2-cd0a1d42-467b-3eb0-a3d3-2fe2a41888a9						1.70036e+18	00:00:00	Impaction on contaminated solid objects	non-confidential - detailed product information	R&D location	Intermittent	Mechanical ventilation - incoming and outgoing air	Industrial and production engineers	Researcher	No|RRM Code|RRM Code_T| 1|0 |No localized controls|	Workroom indoor
NRG2	1005000020	SILICON DIOXIDE NANOPARTICLES	NanoReg2	NPO_1373	NRG2-cd0a1d42-467b-3eb0-a3d3-2fe2a41888a9	cd0a1d42-467b-3eb0-a3d3-2fe2a41888a9	dfd7922b-d15b-37f3-8c2a-4f031c7b75b5	EXPOSURE	Use and exposure information	CLEANING REACTOR- DISMANTELING REACTOR AND CLEANING PARTS WITH ISOPROPANAL AND A CLOTH AND ABRASION WITH A HARD BRUSH		EXPOSURE		TNO	20	NNNL	PERSONAL WORKER EXPOSURE					150010513									2020-11-23	NRG2-cd0a1d42-467b-3eb0-a3d3-2fe2a41888a9						1.70036e+18	00:00:00	Impaction on contaminated solid objects	non-confidential - detailed product information	R&D location	Intermittent	Mechanical ventilation - incoming and outgoing air	Industrial and production engineers	Researcher	No|RRM Code|RRM Code_T| 1|0 |No localized controls|	Workroom indoor
NRG2	1005000020	SILICON DIOXIDE NANOPARTICLES	NanoReg2	NPO_1373	NRG2-cd0a1d42-467b-3eb0-a3d3-2fe2a41888a9	cd0a1d42-467b-3eb0-a3d3-2fe2a41888a9	dfd7922b-d15b-37f3-8c2a-4f031c7b75b5	EXPOSURE	Use and exposure information	CLEANING REACTOR- DISMANTELING REACTOR AND CLEANING PARTS WITH ISOPROPANAL AND A CLOTH AND ABRASION WITH A HARD BRUSH		EXPOSURE		TNO	20	NNNL	PERSONAL WORKER EXPOSURE					150010513									2020-11-23	NRG2-cd0a1d42-467b-3eb0-a3d3-2fe2a41888a9						1.70036e+18	00:00:00	Impaction on contaminated solid objects	non-confidential - detailed product information	R&D location	Intermittent	Mechanical ventilation - incoming and outgoing air	Industrial and production engineers	Researcher	No|RRM Code|RRM Code_T| 1|0 |No localized controls|	Workroom indoor
NRG2	1005000020	SILICON DIOXIDE NANOPARTICLES	NanoReg2	NPO_1373	NRG2-cd0a1d42-467b-3eb0-a3d3-2fe2a41888a9	cd0a1d42-467b-3eb0-a3d3-2fe2a41888a9	dfd7922b-d15b-37f3-8c2a-4f031c7b75b5	EXPOSURE	Use and exposure information	CLEANING REACTOR- DISMANTELING REACTOR AND CLEANING PARTS WITH ISOPROPANAL AND A CLOTH AND ABRASION WITH A HARD BRUSH		EXPOSURE		TNO	20	NNNL	PERSONAL WORKER EXPOSURE					150010513									2020-11-23	NRG2-cd0a1d42-467b-3eb0-a3d3-2fe2a41888a9						1.70036e+18	00:00:00	Impaction on contaminated solid objects	non-confidential - detailed product information	R&D location	Intermittent	Mechanical ventilation - incoming and outgoing air	Industrial and production engineers	Researcher	No|RRM Code|RRM Code_T| 1|0 |No localized controls|	Workroom indoor
NRG2	1005000020	SILICON DIOXIDE NANOPARTICLES	NanoReg2	NPO_1373	NRG2-cd0a1d42-467b-3eb0-a3d3-2fe2a41888a9	cd0a1d42-467b-3eb0-a3d3-2fe2a41888a9	dfd7922b-d15b-37f3-8c2a-4f031c7b75b5	EXPOSURE	Use and exposure information	CLEANING REACTOR- DISMANTELING REACTOR AND CLEANING PARTS WITH ISOPROPANAL AND A CLOTH AND ABRASION WITH A HARD BRUSH		EXPOSURE		TNO	20	NNNL	PERSONAL WORKER EXPOSURE					150010513									2020-11-23	NRG2-cd0a1d42-467b-3eb0-a3d3-2fe2a41888a9						1.70036e+18	00:00:00	Impaction on contaminated solid objects	non-confidential - detailed product information	R&D location	Intermittent	Mechanical ventilation - incoming and outgoing air	Industrial and production engineers	Researcher	No|RRM Code|RRM Code_T| 1|0 |No localized controls|	Workroom indoor
NRG2	1005000018	SILICON DIOXIDE NANOPARTICLES	NanoReg2	NPO_1373	NRG2-ca51831e-9060-3485-b9d6-0930a4580e46	1072dfb9-ac29-358e-95a3-c1db31c7fcb4	4fa01570-cf24-3dff-89e9-ed07f6ce82dd	P-CHEM	Appearance					TNO	30	NNNL	LIQUID			NANO								Liquid			2020-11-23
NRG2	1005000018	SILICON DIOXIDE NANOPARTICLES	NanoReg2	NPO_1373	NRG2-ca51831e-9060-3485-b9d6-0930a4580e46	1072dfb9-ac29-358e-95a3-c1db31c7fcb4	4fa01570-cf24-3dff-89e9-ed07f6ce82dd	P-CHEM	Appearance					TNO	30	NNNL	LIQUID			NANO								Liquid			2020-11-23
NRG2	1005000018	SILICON DIOXIDE NANOPARTICLES	NanoReg2	NPO_1373	NRG2-ca51831e-9060-3485-b9d6-0930a4580e46	1072dfb9-ac29-358e-95a3-c1db31c7fcb4	4fa01570-cf24-3dff-89e9-ed07f6ce82dd	P-CHEM	Appearance					TNO	30	NNNL	LIQUID			NANO								Liquid			2020-11-23
NRG2	1005000018	SILICON DIOXIDE NANOPARTICLES	NanoReg2	NPO_1373	NRG2-ca51831e-9060-3485-b9d6-0930a4580e46	1072dfb9-ac29-358e-95a3-c1db31c7fcb4	4fa01570-cf24-3dff-89e9-ed07f6ce82dd	P-CHEM	Appearance					TNO	30	NNNL	LIQUID			NANO								Liquid			2020-11-23
NRG2	1005000018	SILICON DIOXIDE NANOPARTICLES	NanoReg2	NPO_1373	NRG2-ca51831e-9060-3485-b9d6-0930a4580e46	1072dfb9-ac29-358e-95a3-c1db31c7fcb4	4fa01570-cf24-3dff-89e9-ed07f6ce82dd	P-CHEM	Appearance					TNO	30	NNNL	LIQUID			NANO								Liquid			2020-11-23
NRG2	1005000018	SILICON DIOXIDE NANOPARTICLES	NanoReg2	NPO_1373	NRG2-ca51831e-9060-3485-b9d6-0930a4580e46	ca51831e-9060-3485-b9d6-0930a4580e46	4fa01570-cf24-3dff-89e9-ed07f6ce82dd	EXPOSURE	Use and exposure information	COATING BY ROLLER/SPRAYING THE WALLS OF THE TUNNEL INSIDE		EXPOSURE		TNO	30	NNNL	PERSONAL WORKER EXPOSURE					150010511									2020-11-23	NRG2-ca51831e-9060-3485-b9d6-0930a4580e46						1.70036e+18	00:42:00	Spreading of liquid products	non-confidential - detailed product information	Tunnel	Intermittent	Natural ventilation - outdoor working	Spray painters and varnishers	Roller	No|RRM Code|RRM Code_T| 1|0 |No localized controls|	Area outdoor
NRG2	1005000018	SILICON DIOXIDE NANOPARTICLES	NanoReg2	NPO_1373	NRG2-ca51831e-9060-3485-b9d6-0930a4580e46	ca51831e-9060-3485-b9d6-0930a4580e46	4fa01570-cf24-3dff-89e9-ed07f6ce82dd	EXPOSURE	Use and exposure information	COATING BY ROLLER/SPRAYING THE WALLS OF THE TUNNEL INSIDE		EXPOSURE		TNO	30	NNNL	PERSONAL WORKER EXPOSURE					150010511									2020-11-23	NRG2-ca51831e-9060-3485-b9d6-0930a4580e46						1.70036e+18	00:42:00	Spreading of liquid products	non-confidential - detailed product information	Tunnel	Intermittent	Natural ventilation - outdoor working	Spray painters and varnishers	Roller	No|RRM Code|RRM Code_T| 1|0 |No localized controls|	Area outdoor
NRG2	1005000018	SILICON DIOXIDE NANOPARTICLES	NanoReg2	NPO_1373	NRG2-ca51831e-9060-3485-b9d6-0930a4580e46	ca51831e-9060-3485-b9d6-0930a4580e46	4fa01570-cf24-3dff-89e9-ed07f6ce82dd	EXPOSURE	Use and exposure information	COATING BY ROLLER/SPRAYING THE WALLS OF THE TUNNEL INSIDE		EXPOSURE		TNO	30	NNNL	PERSONAL WORKER EXPOSURE					150010511									2020-11-23	NRG2-ca51831e-9060-3485-b9d6-0930a4580e46						1.70036e+18	00:42:00	Spreading of liquid products	non-confidential - detailed product information	Tunnel	Intermittent	Natural ventilation - outdoor working	Spray painters and varnishers	Roller	No|RRM Code|RRM Code_T| 1|0 |No localized controls|	Area outdoor
NRG2	1005000018	SILICON DIOXIDE NANOPARTICLES	NanoReg2	NPO_1373	NRG2-ca51831e-9060-3485-b9d6-0930a4580e46	ca51831e-9060-3485-b9d6-0930a4580e46	4fa01570-cf24-3dff-89e9-ed07f6ce82dd	EXPOSURE	Use and exposure information	COATING BY ROLLER/SPRAYING THE WALLS OF THE TUNNEL INSIDE		EXPOSURE		TNO	30	NNNL	PERSONAL WORKER EXPOSURE					150010511									2020-11-23	NRG2-ca51831e-9060-3485-b9d6-0930a4580e46						1.70036e+18	00:42:00	Spreading of liquid products	non-confidential - detailed product information	Tunnel	Intermittent	Natural ventilation - outdoor working	Spray painters and varnishers	Roller	No|RRM Code|RRM Code_T| 1|0 |No localized controls|	Area outdoor
NRG2	1005000018	SILICON DIOXIDE NANOPARTICLES	NanoReg2	NPO_1373	NRG2-ca51831e-9060-3485-b9d6-0930a4580e46	ca51831e-9060-3485-b9d6-0930a4580e46	4fa01570-cf24-3dff-89e9-ed07f6ce82dd	EXPOSURE	Use and exposure information	COATING BY ROLLER/SPRAYING THE WALLS OF THE TUNNEL INSIDE		EXPOSURE		TNO	30	NNNL	PERSONAL WORKER EXPOSURE					150010511									2020-11-23	NRG2-ca51831e-9060-3485-b9d6-0930a4580e46						1.70036e+18	00:42:00	Spreading of liquid products	non-confidential - detailed product information	Tunnel	Intermittent	Natural ventilation - outdoor working	Spray painters and varnishers	Roller	No|RRM Code|RRM Code_T| 1|0 |No localized controls|	Area outdoor
NRG2	1005000018	SILICON DIOXIDE NANOPARTICLES	NanoReg2	NPO_1373	NRG2-ca51831e-9060-3485-b9d6-0930a4580e46	e3be5830-dca4-3e0e-a0b1-df5c3f307621	4fa01570-cf24-3dff-89e9-ed07f6ce82dd	P-CHEM	Nanomaterial dustiness					TNO	30	NNNL	DUSTINESS	ENM_0000085													2020-11-23
NRG2	1005000018	SILICON DIOXIDE NANOPARTICLES	NanoReg2	NPO_1373	NRG2-ca51831e-9060-3485-b9d6-0930a4580e46	e3be5830-dca4-3e0e-a0b1-df5c3f307621	4fa01570-cf24-3dff-89e9-ed07f6ce82dd	P-CHEM	Nanomaterial dustiness					TNO	30	NNNL	DUSTINESS	ENM_0000085													2020-11-23
NRG2	1005000018	SILICON DIOXIDE NANOPARTICLES	NanoReg2	NPO_1373	NRG2-ca51831e-9060-3485-b9d6-0930a4580e46	e3be5830-dca4-3e0e-a0b1-df5c3f307621	4fa01570-cf24-3dff-89e9-ed07f6ce82dd	P-CHEM	Nanomaterial dustiness					TNO	30	NNNL	DUSTINESS	ENM_0000085													2020-11-23
NRG2	1005000018	SILICON DIOXIDE NANOPARTICLES	NanoReg2	NPO_1373	NRG2-ca51831e-9060-3485-b9d6-0930a4580e46	e3be5830-dca4-3e0e-a0b1-df5c3f307621	4fa01570-cf24-3dff-89e9-ed07f6ce82dd	P-CHEM	Nanomaterial dustiness					TNO	30	NNNL	DUSTINESS	ENM_0000085													2020-11-23
NRG2	1005000018	SILICON DIOXIDE NANOPARTICLES	NanoReg2	NPO_1373	NRG2-ca51831e-9060-3485-b9d6-0930a4580e46	e3be5830-dca4-3e0e-a0b1-df5c3f307621	4fa01570-cf24-3dff-89e9-ed07f6ce82dd	P-CHEM	Nanomaterial dustiness					TNO	30	NNNL	DUSTINESS	ENM_0000085													2020-11-23
NRG2	1005000007	ALUMINIUM OXIDE NANOPARTICLES	NanoReg2	ENM_9000005	NRG2-a97f4d44-1d56-3447-a441-e77cc49c0746	6e0908f4-7c40-3fcb-8ceb-628e51c6cc9c	8a5cb379-1615-338a-bf1e-44fbd24af46e	P-CHEM	Appearance					TNO	10	NNNL	POWDER			NANO								Powder			2020-11-23
NRG2	1005000007	ALUMINIUM OXIDE NANOPARTICLES	NanoReg2	ENM_9000005	NRG2-a97f4d44-1d56-3447-a441-e77cc49c0746	6e0908f4-7c40-3fcb-8ceb-628e51c6cc9c	8a5cb379-1615-338a-bf1e-44fbd24af46e	P-CHEM	Appearance					TNO	10	NNNL	POWDER			NANO								Powder			2020-11-23
NRG2	1005000007	ALUMINIUM OXIDE NANOPARTICLES	NanoReg2	ENM_9000005	NRG2-a97f4d44-1d56-3447-a441-e77cc49c0746	787f8fe2-69e3-3d6a-bfbd-cc2c2d2326f6	8a5cb379-1615-338a-bf1e-44fbd24af46e	P-CHEM	Nanomaterial dustiness					TNO	10	NNNL	DUSTINESS	ENM_0000085										Fine dust			2020-11-23
NRG2	1005000007	ALUMINIUM OXIDE NANOPARTICLES	NanoReg2	ENM_9000005	NRG2-a97f4d44-1d56-3447-a441-e77cc49c0746	787f8fe2-69e3-3d6a-bfbd-cc2c2d2326f6	8a5cb379-1615-338a-bf1e-44fbd24af46e	P-CHEM	Nanomaterial dustiness					TNO	10	NNNL	DUSTINESS	ENM_0000085										Fine dust			2020-11-23
NRG2	1005000007	ALUMINIUM OXIDE NANOPARTICLES	NanoReg2	ENM_9000005	NRG2-a97f4d44-1d56-3447-a441-e77cc49c0746	a97f4d44-1d56-3447-a441-e77cc49c0746	8a5cb379-1615-338a-bf1e-44fbd24af46e	EXPOSURE	Use and exposure information	TRANSFERING BY SCOOPING POWDER FROM A BAG TO A BIN ON A BALANCE		EXPOSURE		TNO	10	NNNL	PERSONAL WORKER EXPOSURE					150010506									2020-11-23	NRG2-a97f4d44-1d56-3447-a441-e77cc49c0746						1.70036e+18	00:04:00	Movement and agitation of powders or granules	non-confidential - detailed product information	Industrial settings	Intermittent	Mechanical ventilation - incoming and outgoing air	Stationary plant and machine operators	Employee	No|RRM Code|RRM Code_T| 1|2.3.2 |Horizontal / downward laminar flow booth|	Workroom indoor	not sure what type of mechanical ventilation. The room was in connection with a big hall/workspace. Some of the ventilation holes were closed and therefore the ventilation rate could not be determined. The room was closed by a door.
NRG2	1005000007	ALUMINIUM OXIDE NANOPARTICLES	NanoReg2	ENM_9000005	NRG2-a97f4d44-1d56-3447-a441-e77cc49c0746	a97f4d44-1d56-3447-a441-e77cc49c0746	8a5cb379-1615-338a-bf1e-44fbd24af46e	EXPOSURE	Use and exposure information	TRANSFERING BY SCOOPING POWDER FROM A BAG TO A BIN ON A BALANCE		EXPOSURE		TNO	10	NNNL	PERSONAL WORKER EXPOSURE					150010506									2020-11-23	NRG2-a97f4d44-1d56-3447-a441-e77cc49c0746						1.70036e+18	00:04:00	Movement and agitation of powders or granules	non-confidential - detailed product information	Industrial settings	Intermittent	Mechanical ventilation - incoming and outgoing air	Stationary plant and machine operators	Employee	No|RRM Code|RRM Code_T| 1|2.3.2 |Horizontal / downward laminar flow booth|	Workroom indoor	not sure what type of mechanical ventilation. The room was in connection with a big hall/workspace. Some of the ventilation holes were closed and therefore the ventilation rate could not be determined. The room was closed by a door.
NRG2	1005000006	ALUMINIUM OXIDE NANOPARTICLES	NanoReg2	ENM_9000005	NRG2-328a563f-9a1b-37fa-bfb2-ce41aa848f3c	0380ee8a-a7ee-3b90-840a-4a1aab4e81b0	5e6de7c8-1016-3a74-8c40-c556fc848ff5	P-CHEM	Nanomaterial dustiness					TNO	10	NNNL	DUSTINESS	ENM_0000085										Extremely fine and light powder			2020-11-23
NRG2	1005000006	ALUMINIUM OXIDE NANOPARTICLES	NanoReg2	ENM_9000005	NRG2-328a563f-9a1b-37fa-bfb2-ce41aa848f3c	0380ee8a-a7ee-3b90-840a-4a1aab4e81b0	5e6de7c8-1016-3a74-8c40-c556fc848ff5	P-CHEM	Nanomaterial dustiness					TNO	10	NNNL	DUSTINESS	ENM_0000085										Extremely fine and light powder			2020-11-23
NRG2	1005000006	ALUMINIUM OXIDE NANOPARTICLES	NanoReg2	ENM_9000005	NRG2-328a563f-9a1b-37fa-bfb2-ce41aa848f3c	0380ee8a-a7ee-3b90-840a-4a1aab4e81b0	5e6de7c8-1016-3a74-8c40-c556fc848ff5	P-CHEM	Nanomaterial dustiness					TNO	10	NNNL	DUSTINESS	ENM_0000085										Extremely fine and light powder			2020-11-23
NRG2	1005000006	ALUMINIUM OXIDE NANOPARTICLES	NanoReg2	ENM_9000005	NRG2-328a563f-9a1b-37fa-bfb2-ce41aa848f3c	1c426941-f9b0-3233-9006-346ea5817c39	5e6de7c8-1016-3a74-8c40-c556fc848ff5	P-CHEM	Appearance					TNO	10	NNNL	POWDER			NANO								Powder			2020-11-23
NRG2	1005000006	ALUMINIUM OXIDE NANOPARTICLES	NanoReg2	ENM_9000005	NRG2-328a563f-9a1b-37fa-bfb2-ce41aa848f3c	1c426941-f9b0-3233-9006-346ea5817c39	5e6de7c8-1016-3a74-8c40-c556fc848ff5	P-CHEM	Appearance					TNO	10	NNNL	POWDER			NANO								Powder			2020-11-23
NRG2	1005000006	ALUMINIUM OXIDE NANOPARTICLES	NanoReg2	ENM_9000005	NRG2-328a563f-9a1b-37fa-bfb2-ce41aa848f3c	1c426941-f9b0-3233-9006-346ea5817c39	5e6de7c8-1016-3a74-8c40-c556fc848ff5	P-CHEM	Appearance					TNO	10	NNNL	POWDER			NANO								Powder			2020-11-23
NRG2	1005000006	ALUMINIUM OXIDE NANOPARTICLES	NanoReg2	ENM_9000005	NRG2-328a563f-9a1b-37fa-bfb2-ce41aa848f3c	328a563f-9a1b-37fa-bfb2-ce41aa848f3c	5e6de7c8-1016-3a74-8c40-c556fc848ff5	EXPOSURE	Use and exposure information	TRANSFERING BY SCOOPING POWDER FROM A BAG TO BIN ON A BALANCE		EXPOSURE		TNO	10	NNNL	PERSONAL WORKER EXPOSURE					150010505									2020-11-23	NRG2-328a563f-9a1b-37fa-bfb2-ce41aa848f3c						1.70036e+18	00:08:00	Movement and agitation of powders or granules		Industrial setting	Intermittent	Mechanical ventilation - incoming and outgoing air	Stationary plant and machine operators	Employee	No|RRM Code|RRM Code_T| 2|2.3.2 |Horizontal / downward laminar flow booth|	Workroom indoor	not sure what type of mechanical ventilation. The room was in connection with a big hall/workspace. Some of the ventilation holes were closed and therefore the ventilation rate could not be determined. The room was closed by a door.
NRG2	1005000006	ALUMINIUM OXIDE NANOPARTICLES	NanoReg2	ENM_9000005	NRG2-328a563f-9a1b-37fa-bfb2-ce41aa848f3c	328a563f-9a1b-37fa-bfb2-ce41aa848f3c	5e6de7c8-1016-3a74-8c40-c556fc848ff5	EXPOSURE	Use and exposure information	TRANSFERING BY SCOOPING POWDER FROM A BAG TO BIN ON A BALANCE		EXPOSURE		TNO	10	NNNL	PERSONAL WORKER EXPOSURE					150010505									2020-11-23	NRG2-328a563f-9a1b-37fa-bfb2-ce41aa848f3c						1.70036e+18	00:08:00	Movement and agitation of powders or granules		Industrial setting	Intermittent	Mechanical ventilation - incoming and outgoing air	Stationary plant and machine operators	Employee	No|RRM Code|RRM Code_T| 2|2.3.2 |Horizontal / downward laminar flow booth|	Workroom indoor	not sure what type of mechanical ventilation. The room was in connection with a big hall/workspace. Some of the ventilation holes were closed and therefore the ventilation rate could not be determined. The room was closed by a door.
NRG2	1005000006	ALUMINIUM OXIDE NANOPARTICLES	NanoReg2	ENM_9000005	NRG2-328a563f-9a1b-37fa-bfb2-ce41aa848f3c	328a563f-9a1b-37fa-bfb2-ce41aa848f3c	5e6de7c8-1016-3a74-8c40-c556fc848ff5	EXPOSURE	Use and exposure information	TRANSFERING BY SCOOPING POWDER FROM A BAG TO BIN ON A BALANCE		EXPOSURE		TNO	10	NNNL	PERSONAL WORKER EXPOSURE					150010505									2020-11-23	NRG2-328a563f-9a1b-37fa-bfb2-ce41aa848f3c						1.70036e+18	00:08:00	Movement and agitation of powders or granules		Industrial setting	Intermittent	Mechanical ventilation - incoming and outgoing air	Stationary plant and machine operators	Employee	No|RRM Code|RRM Code_T| 2|2.3.2 |Horizontal / downward laminar flow booth|	Workroom indoor	not sure what type of mechanical ventilation. The room was in connection with a big hall/workspace. Some of the ventilation holes were closed and therefore the ventilation rate could not be determined. The room was closed by a door.
NRG2	1006000007	TITANIUM DIOXIDE NANOPARTICLES	NanoReg2	CHEBI_51050	NRG2-43e6f76e-f684-376e-90b5-65d939b8d4ad	43e6f76e-f684-376e-90b5-65d939b8d4ad	6e319c68-373f-38fe-a068-2c901dce6d28	EXPOSURE	Use and exposure information	BAGS WITH 4.5 KG FUMED SILICA ARE COLLECTED FROM OUTSIDE THE ENCLOSED AREA AND THE FILLING SYSTEM FROM THE AIR-DRIVEN TRANSPORT SYSTEM IS OPENED. ONE BY ONE THE BAGS ARE CUT OPEN AND EMPTIED IN THE FILLING STATION.		EXPOSURE		TNO	30	NANOSH	PERSONAL WORKER EXPOSURE					150010601									2020-11-23	NRG2-43e6f76e-f684-376e-90b5-65d939b8d4ad						1.70036e+18	00:06:00	Falling of powders or granules		see Location drawing		Mechanical ventilation - incoming and outgoing air	Process control technicians not elsewhere classified	Operator	No|RRM Code|RRM Code_T| 1|2 |Local ventilation systems (LEV)|	Area indoor
NRG2	1006000007	TITANIUM DIOXIDE NANOPARTICLES	NanoReg2	CHEBI_51050	NRG2-43e6f76e-f684-376e-90b5-65d939b8d4ad	43e6f76e-f684-376e-90b5-65d939b8d4ad	6e319c68-373f-38fe-a068-2c901dce6d28	EXPOSURE	Use and exposure information	BAGS WITH 4.5 KG FUMED SILICA ARE COLLECTED FROM OUTSIDE THE ENCLOSED AREA AND THE FILLING SYSTEM FROM THE AIR-DRIVEN TRANSPORT SYSTEM IS OPENED. ONE BY ONE THE BAGS ARE CUT OPEN AND EMPTIED IN THE FILLING STATION.		EXPOSURE		TNO	30	NANOSH	PERSONAL WORKER EXPOSURE					150010601									2020-11-23	NRG2-43e6f76e-f684-376e-90b5-65d939b8d4ad						1.70036e+18	00:06:00	Falling of powders or granules		see Location drawing		Mechanical ventilation - incoming and outgoing air	Process control technicians not elsewhere classified	Operator	No|RRM Code|RRM Code_T| 1|2 |Local ventilation systems (LEV)|	Area indoor
NRG2	1006000007	TITANIUM DIOXIDE NANOPARTICLES	NanoReg2	CHEBI_51050	NRG2-43e6f76e-f684-376e-90b5-65d939b8d4ad	43e6f76e-f684-376e-90b5-65d939b8d4ad	6e319c68-373f-38fe-a068-2c901dce6d28	EXPOSURE	Use and exposure information	BAGS WITH 4.5 KG FUMED SILICA ARE COLLECTED FROM OUTSIDE THE ENCLOSED AREA AND THE FILLING SYSTEM FROM THE AIR-DRIVEN TRANSPORT SYSTEM IS OPENED. ONE BY ONE THE BAGS ARE CUT OPEN AND EMPTIED IN THE FILLING STATION.		EXPOSURE		TNO	30	NANOSH	PERSONAL WORKER EXPOSURE					150010601									2020-11-23	NRG2-43e6f76e-f684-376e-90b5-65d939b8d4ad						1.70036e+18	00:06:00	Falling of powders or granules		see Location drawing		Mechanical ventilation - incoming and outgoing air	Process control technicians not elsewhere classified	Operator	No|RRM Code|RRM Code_T| 1|2 |Local ventilation systems (LEV)|	Area indoor
NRG2	1006000007	TITANIUM DIOXIDE NANOPARTICLES	NanoReg2	CHEBI_51050	NRG2-43e6f76e-f684-376e-90b5-65d939b8d4ad	43e6f76e-f684-376e-90b5-65d939b8d4ad	6e319c68-373f-38fe-a068-2c901dce6d28	EXPOSURE	Use and exposure information	BAGS WITH 4.5 KG FUMED SILICA ARE COLLECTED FROM OUTSIDE THE ENCLOSED AREA AND THE FILLING SYSTEM FROM THE AIR-DRIVEN TRANSPORT SYSTEM IS OPENED. ONE BY ONE THE BAGS ARE CUT OPEN AND EMPTIED IN THE FILLING STATION.		EXPOSURE		TNO	30	NANOSH	PERSONAL WORKER EXPOSURE					150010601									2020-11-23	NRG2-43e6f76e-f684-376e-90b5-65d939b8d4ad						1.70036e+18	00:06:00	Falling of powders or granules		see Location drawing		Mechanical ventilation - incoming and outgoing air	Process control technicians not elsewhere classified	Operator	No|RRM Code|RRM Code_T| 1|2 |Local ventilation systems (LEV)|	Area indoor
NRG2	1006000007	TITANIUM DIOXIDE NANOPARTICLES	NanoReg2	CHEBI_51050	NRG2-43e6f76e-f684-376e-90b5-65d939b8d4ad	43e6f76e-f684-376e-90b5-65d939b8d4ad	6e319c68-373f-38fe-a068-2c901dce6d28	EXPOSURE	Use and exposure information	BAGS WITH 4.5 KG FUMED SILICA ARE COLLECTED FROM OUTSIDE THE ENCLOSED AREA AND THE FILLING SYSTEM FROM THE AIR-DRIVEN TRANSPORT SYSTEM IS OPENED. ONE BY ONE THE BAGS ARE CUT OPEN AND EMPTIED IN THE FILLING STATION.		EXPOSURE		TNO	30	NANOSH	PERSONAL WORKER EXPOSURE					150010601									2020-11-23	NRG2-43e6f76e-f684-376e-90b5-65d939b8d4ad						1.70036e+18	00:06:00	Falling of powders or granules		see Location drawing		Mechanical ventilation - incoming and outgoing air	Process control technicians not elsewhere classified	Operator	No|RRM Code|RRM Code_T| 1|2 |Local ventilation systems (LEV)|	Area indoor
NRG2	1006000007	TITANIUM DIOXIDE NANOPARTICLES	NanoReg2	CHEBI_51050	NRG2-43e6f76e-f684-376e-90b5-65d939b8d4ad	43e6f76e-f684-376e-90b5-65d939b8d4ad	6e319c68-373f-38fe-a068-2c901dce6d28	EXPOSURE	Use and exposure information	BAGS WITH 4.5 KG FUMED SILICA ARE COLLECTED FROM OUTSIDE THE ENCLOSED AREA AND THE FILLING SYSTEM FROM THE AIR-DRIVEN TRANSPORT SYSTEM IS OPENED. ONE BY ONE THE BAGS ARE CUT OPEN AND EMPTIED IN THE FILLING STATION.		EXPOSURE		TNO	30	NANOSH	PERSONAL WORKER EXPOSURE					150010601									2020-11-23	NRG2-43e6f76e-f684-376e-90b5-65d939b8d4ad						1.70036e+18	00:06:00	Falling of powders or granules		see Location drawing		Mechanical ventilation - incoming and outgoing air	Process control technicians not elsewhere classified	Operator	No|RRM Code|RRM Code_T| 1|2 |Local ventilation systems (LEV)|	Area indoor
NRG2	1006000007	TITANIUM DIOXIDE NANOPARTICLES	NanoReg2	CHEBI_51050	NRG2-43e6f76e-f684-376e-90b5-65d939b8d4ad	7ce7c376-98e7-3b69-b26c-1c77fd9401da	6e319c68-373f-38fe-a068-2c901dce6d28	P-CHEM	Appearance					TNO	30	NANOSH	POWDER			NANO								Powder			2020-11-23
NRG2	1006000007	TITANIUM DIOXIDE NANOPARTICLES	NanoReg2	CHEBI_51050	NRG2-43e6f76e-f684-376e-90b5-65d939b8d4ad	7ce7c376-98e7-3b69-b26c-1c77fd9401da	6e319c68-373f-38fe-a068-2c901dce6d28	P-CHEM	Appearance					TNO	30	NANOSH	POWDER			NANO								Powder			2020-11-23
NRG2	1006000007	TITANIUM DIOXIDE NANOPARTICLES	NanoReg2	CHEBI_51050	NRG2-43e6f76e-f684-376e-90b5-65d939b8d4ad	7ce7c376-98e7-3b69-b26c-1c77fd9401da	6e319c68-373f-38fe-a068-2c901dce6d28	P-CHEM	Appearance					TNO	30	NANOSH	POWDER			NANO								Powder			2020-11-23
NRG2	1006000007	TITANIUM DIOXIDE NANOPARTICLES	NanoReg2	CHEBI_51050	NRG2-43e6f76e-f684-376e-90b5-65d939b8d4ad	7ce7c376-98e7-3b69-b26c-1c77fd9401da	6e319c68-373f-38fe-a068-2c901dce6d28	P-CHEM	Appearance					TNO	30	NANOSH	POWDER			NANO								Powder			2020-11-23
NRG2	1006000007	TITANIUM DIOXIDE NANOPARTICLES	NanoReg2	CHEBI_51050	NRG2-43e6f76e-f684-376e-90b5-65d939b8d4ad	7ce7c376-98e7-3b69-b26c-1c77fd9401da	6e319c68-373f-38fe-a068-2c901dce6d28	P-CHEM	Appearance					TNO	30	NANOSH	POWDER			NANO								Powder			2020-11-23
NRG2	1006000007	TITANIUM DIOXIDE NANOPARTICLES	NanoReg2	CHEBI_51050	NRG2-43e6f76e-f684-376e-90b5-65d939b8d4ad	7ce7c376-98e7-3b69-b26c-1c77fd9401da	6e319c68-373f-38fe-a068-2c901dce6d28	P-CHEM	Appearance					TNO	30	NANOSH	POWDER			NANO								Powder			2020-11-23
NRG2	1006000007	TITANIUM DIOXIDE NANOPARTICLES	NanoReg2	CHEBI_51050	NRG2-43e6f76e-f684-376e-90b5-65d939b8d4ad	82b72406-07a5-3ab7-9e9b-2f918fc27497	6e319c68-373f-38fe-a068-2c901dce6d28	P-CHEM	Nanomaterial dustiness					TNO	30	NANOSH	DUSTINESS	ENM_0000085										Extremely fine and light powder			2020-11-23
NRG2	1006000007	TITANIUM DIOXIDE NANOPARTICLES	NanoReg2	CHEBI_51050	NRG2-43e6f76e-f684-376e-90b5-65d939b8d4ad	82b72406-07a5-3ab7-9e9b-2f918fc27497	6e319c68-373f-38fe-a068-2c901dce6d28	P-CHEM	Nanomaterial dustiness					TNO	30	NANOSH	DUSTINESS	ENM_0000085										Extremely fine and light powder			2020-11-23
NRG2	1006000007	TITANIUM DIOXIDE NANOPARTICLES	NanoReg2	CHEBI_51050	NRG2-43e6f76e-f684-376e-90b5-65d939b8d4ad	82b72406-07a5-3ab7-9e9b-2f918fc27497	6e319c68-373f-38fe-a068-2c901dce6d28	P-CHEM	Nanomaterial dustiness					TNO	30	NANOSH	DUSTINESS	ENM_0000085										Extremely fine and light powder			2020-11-23
NRG2	1006000007	TITANIUM DIOXIDE NANOPARTICLES	NanoReg2	CHEBI_51050	NRG2-43e6f76e-f684-376e-90b5-65d939b8d4ad	82b72406-07a5-3ab7-9e9b-2f918fc27497	6e319c68-373f-38fe-a068-2c901dce6d28	P-CHEM	Nanomaterial dustiness					TNO	30	NANOSH	DUSTINESS	ENM_0000085										Extremely fine and light powder			2020-11-23
NRG2	1006000007	TITANIUM DIOXIDE NANOPARTICLES	NanoReg2	CHEBI_51050	NRG2-43e6f76e-f684-376e-90b5-65d939b8d4ad	82b72406-07a5-3ab7-9e9b-2f918fc27497	6e319c68-373f-38fe-a068-2c901dce6d28	P-CHEM	Nanomaterial dustiness					TNO	30	NANOSH	DUSTINESS	ENM_0000085										Extremely fine and light powder			2020-11-23
NRG2	1006000007	TITANIUM DIOXIDE NANOPARTICLES	NanoReg2	CHEBI_51050	NRG2-43e6f76e-f684-376e-90b5-65d939b8d4ad	82b72406-07a5-3ab7-9e9b-2f918fc27497	6e319c68-373f-38fe-a068-2c901dce6d28	P-CHEM	Nanomaterial dustiness					TNO	30	NANOSH	DUSTINESS	ENM_0000085										Extremely fine and light powder			2020-11-23
NRG2	1006000008	TITANIUM DIOXIDE NANOPARTICLES	NanoReg2	CHEBI_51050	NRG2-ed1a5495-70a2-3d57-bb07-b11f8c998159	92943be9-3a14-3e1f-b4b4-e7f44fc88c1b	6e319c68-373f-38fe-a068-2c901dce6d28	P-CHEM	Nanomaterial dustiness					TNO	30	NANOSH	DUSTINESS	ENM_0000085													2020-11-23
NRG2	1006000008	TITANIUM DIOXIDE NANOPARTICLES	NanoReg2	CHEBI_51050	NRG2-ed1a5495-70a2-3d57-bb07-b11f8c998159	92943be9-3a14-3e1f-b4b4-e7f44fc88c1b	6e319c68-373f-38fe-a068-2c901dce6d28	P-CHEM	Nanomaterial dustiness					TNO	30	NANOSH	DUSTINESS	ENM_0000085													2020-11-23
NRG2	1006000008	TITANIUM DIOXIDE NANOPARTICLES	NanoReg2	CHEBI_51050	NRG2-ed1a5495-70a2-3d57-bb07-b11f8c998159	92943be9-3a14-3e1f-b4b4-e7f44fc88c1b	6e319c68-373f-38fe-a068-2c901dce6d28	P-CHEM	Nanomaterial dustiness					TNO	30	NANOSH	DUSTINESS	ENM_0000085													2020-11-23
NRG2	1006000008	TITANIUM DIOXIDE NANOPARTICLES	NanoReg2	CHEBI_51050	NRG2-ed1a5495-70a2-3d57-bb07-b11f8c998159	ed1a5495-70a2-3d57-bb07-b11f8c998159	6e319c68-373f-38fe-a068-2c901dce6d28	EXPOSURE	Use and exposure information	FIRST, BAGS WITH TITAN OXIDE ARE TAKEN OUT OF CARDBOARD BOXES. SECOND, THE FILLING SYSTEM IS OPENED. THEN, THE BAGS ARE CUT OPEN (AT THE BOTTOM) WITH A STANLEY KNIFE AND EMPTIED IN THE FILLING SYSTEM.		EXPOSURE		TNO	30	NANOSH	PERSONAL WORKER EXPOSURE					150010601									2020-11-23	NRG2-ed1a5495-70a2-3d57-bb07-b11f8c998159						1.70036e+18	00:05:00	Falling of powders or granules	Free for NECID	Dumping of additives in a filling system takes place in an area ('the penthouse') separated from other production areas.	Occasional	None ventilation	Process control technicians not elsewhere classified	Operator 3	No|RRM Code|RRM Code_T| 1|2 |Local ventilation systems (LEV)|	Area indoor	Information on room ventilation is not mentioned
NRG2	1006000008	TITANIUM DIOXIDE NANOPARTICLES	NanoReg2	CHEBI_51050	NRG2-ed1a5495-70a2-3d57-bb07-b11f8c998159	ed1a5495-70a2-3d57-bb07-b11f8c998159	6e319c68-373f-38fe-a068-2c901dce6d28	EXPOSURE	Use and exposure information	FIRST, BAGS WITH TITAN OXIDE ARE TAKEN OUT OF CARDBOARD BOXES. SECOND, THE FILLING SYSTEM IS OPENED. THEN, THE BAGS ARE CUT OPEN (AT THE BOTTOM) WITH A STANLEY KNIFE AND EMPTIED IN THE FILLING SYSTEM.		EXPOSURE		TNO	30	NANOSH	PERSONAL WORKER EXPOSURE					150010601									2020-11-23	NRG2-ed1a5495-70a2-3d57-bb07-b11f8c998159						1.70036e+18	00:05:00	Falling of powders or granules	Free for NECID	Dumping of additives in a filling system takes place in an area ('the penthouse') separated from other production areas.	Occasional	None ventilation	Process control technicians not elsewhere classified	Operator 3	No|RRM Code|RRM Code_T| 1|2 |Local ventilation systems (LEV)|	Area indoor	Information on room ventilation is not mentioned
NRG2	1006000008	TITANIUM DIOXIDE NANOPARTICLES	NanoReg2	CHEBI_51050	NRG2-ed1a5495-70a2-3d57-bb07-b11f8c998159	ed1a5495-70a2-3d57-bb07-b11f8c998159	6e319c68-373f-38fe-a068-2c901dce6d28	EXPOSURE	Use and exposure information	FIRST, BAGS WITH TITAN OXIDE ARE TAKEN OUT OF CARDBOARD BOXES. SECOND, THE FILLING SYSTEM IS OPENED. THEN, THE BAGS ARE CUT OPEN (AT THE BOTTOM) WITH A STANLEY KNIFE AND EMPTIED IN THE FILLING SYSTEM.		EXPOSURE		TNO	30	NANOSH	PERSONAL WORKER EXPOSURE					150010601									2020-11-23	NRG2-ed1a5495-70a2-3d57-bb07-b11f8c998159						1.70036e+18	00:05:00	Falling of powders or granules	Free for NECID	Dumping of additives in a filling system takes place in an area ('the penthouse') separated from other production areas.	Occasional	None ventilation	Process control technicians not elsewhere classified	Operator 3	No|RRM Code|RRM Code_T| 1|2 |Local ventilation systems (LEV)|	Area indoor	Information on room ventilation is not mentioned
NRG2	1006000008	TITANIUM DIOXIDE NANOPARTICLES	NanoReg2	CHEBI_51050	NRG2-ed1a5495-70a2-3d57-bb07-b11f8c998159	f23a127e-0e78-3b6f-86b0-2290c881b700	6e319c68-373f-38fe-a068-2c901dce6d28	P-CHEM	Appearance					TNO	30	NANOSH	POWDER			NANO								Powder			2020-11-23
NRG2	1006000008	TITANIUM DIOXIDE NANOPARTICLES	NanoReg2	CHEBI_51050	NRG2-ed1a5495-70a2-3d57-bb07-b11f8c998159	f23a127e-0e78-3b6f-86b0-2290c881b700	6e319c68-373f-38fe-a068-2c901dce6d28	P-CHEM	Appearance					TNO	30	NANOSH	POWDER			NANO								Powder			2020-11-23
NRG2	1006000008	TITANIUM DIOXIDE NANOPARTICLES	NanoReg2	CHEBI_51050	NRG2-ed1a5495-70a2-3d57-bb07-b11f8c998159	f23a127e-0e78-3b6f-86b0-2290c881b700	6e319c68-373f-38fe-a068-2c901dce6d28	P-CHEM	Appearance					TNO	30	NANOSH	POWDER			NANO								Powder			2020-11-23
[truncated: 6 more columns]

## Sheet: Sheet2
Database [dbtag_hss]	name	publicname	Supplier [owner_name_hs]	Material Annotation [substanceType_hs]	Internal material identifier [s_uuid_s]	Experiment identifier [assay_uuid_s]	Related experiments [investigation_uuid_s]	topcategory	Study type [endpointcategory_s]	Protocol [guidance_s]	Protocol Anotation [guidance_synonym_ss]	Method [E.method_s]	Method Annotation [E.method_synonym_ss]	Study provider [reference_owner_s]	Reference year [reference_year_s]	Reference or Experiment code [reference_s]	Endpoint [effectendpoint_s]	Endpoint Annotation [effectendpoint_synonym_ss]	Result type [effectendpoint_type_s]	interpretation_result	Range qualifier min [loQualifier_s]	Value (exact or min) [loValue_d]	Range qualifier max [upQualifier_s]	Value (max) [upValue_d]	unit	Uncertainty [err_d]	Uncertainty type [errQualifier_s]	textValue	studyResultType	reliability	Release [updated_s]	document_uuid	Dispersion protocol	Vial	SOP reference [E.sop_reference_s]	Cell type [E.cell_type_s]	Treatment [material_s]	_version_	Activity duration	Activity type	Confidentiality	Description of workspace	Exposure pattern	General ventilation	Job code	Job title	Local control	Location type	Remarks
NRG2	1005000027	SILICON DIOXIDE NANOPARTICLES	NanoReg2	NPO_1373	NRG2-5a7a0778-e5c5-34b7-9722-de3c9d3e238b	5a7a0778-e5c5-34b7-9722-de3c9d3e238b	4a97fcd9-4b7e-3eb5-8c28-ede9cea73023	EXPOSURE	Use and exposure information	SPRAYING		EXPOSURE		TNO	30	NNNL	PERSONAL WORKER EXPOSURE					150010517									2020-11-23	NRG2-5a7a0778-e5c5-34b7-9722-de3c9d3e238b						1.70036e+18	00:58:00	Surface spraying of liquids	non-confidential - detailed product information	Outdoor	Continuous	Natural ventilation - outdoor working	Spray painters and varnishers	Painter		Area outdoor
NRG2	1005000027	SILICON DIOXIDE NANOPARTICLES	NanoReg2	NPO_1373	NRG2-5a7a0778-e5c5-34b7-9722-de3c9d3e238b	5a7a0778-e5c5-34b7-9722-de3c9d3e238b	4a97fcd9-4b7e-3eb5-8c28-ede9cea73023	EXPOSURE	Use and exposure information	SPRAYING		EXPOSURE		TNO	30	NNNL	PERSONAL WORKER EXPOSURE					150010517									2020-11-23	NRG2-5a7a0778-e5c5-34b7-9722-de3c9d3e238b						1.70036e+18	00:58:00	Surface spraying of liquids	non-confidential - detailed product information	Outdoor	Continuous	Natural ventilation - outdoor working	Spray painters and varnishers	Painter		Area outdoor
NRG2	1005000027	SILICON DIOXIDE NANOPARTICLES	NanoReg2	NPO_1373	NRG2-5a7a0778-e5c5-34b7-9722-de3c9d3e238b	5a7a0778-e5c5-34b7-9722-de3c9d3e238b	4a97fcd9-4b7e-3eb5-8c28-ede9cea73023	EXPOSURE	Use and exposure information	SPRAYING		EXPOSURE		TNO	30	NNNL	PERSONAL WORKER EXPOSURE					150010517									2020-11-23	NRG2-5a7a0778-e5c5-34b7-9722-de3c9d3e238b						1.70036e+18	00:58:00	Surface spraying of liquids	non-confidential - detailed product information	Outdoor	Continuous	Natural ventilation - outdoor working	Spray painters and varnishers	Painter		Area outdoor
NRG2	1005000027	SILICON DIOXIDE NANOPARTICLES	NanoReg2	NPO_1373	NRG2-5a7a0778-e5c5-34b7-9722-de3c9d3e238b	5a7a0778-e5c5-34b7-9722-de3c9d3e238b	4a97fcd9-4b7e-3eb5-8c28-ede9cea73023	EXPOSURE	Use and exposure information	SPRAYING		EXPOSURE		TNO	30	NNNL	PERSONAL WORKER EXPOSURE					150010517									2020-11-23	NRG2-5a7a0778-e5c5-34b7-9722-de3c9d3e238b						1.70036e+18	00:58:00	Surface spraying of liquids	non-confidential - detailed product information	Outdoor	Continuous	Natural ventilation - outdoor working	Spray painters and varnishers	Painter		Area outdoor
NRG2	1005000027	SILICON DIOXIDE NANOPARTICLES	NanoReg2	NPO_1373	NRG2-5a7a0778-e5c5-34b7-9722-de3c9d3e238b	c1c1d74c-50d5-301f-80bb-bb67679b0eed	4a97fcd9-4b7e-3eb5-8c28-ede9cea73023	P-CHEM	Nanomaterial dustiness					TNO	30	NNNL	DUSTINESS	ENM_0000085													2020-11-23
NRG2	1005000027	SILICON DIOXIDE NANOPARTICLES	NanoReg2	NPO_1373	NRG2-5a7a0778-e5c5-34b7-9722-de3c9d3e238b	c1c1d74c-50d5-301f-80bb-bb67679b0eed	4a97fcd9-4b7e-3eb5-8c28-ede9cea73023	P-CHEM	Nanomaterial dustiness					TNO	30	NNNL	DUSTINESS	ENM_0000085													2020-11-23
NRG2	1005000027	SILICON DIOXIDE NANOPARTICLES	NanoReg2	NPO_1373	NRG2-5a7a0778-e5c5-34b7-9722-de3c9d3e238b	c1c1d74c-50d5-301f-80bb-bb67679b0eed	4a97fcd9-4b7e-3eb5-8c28-ede9cea73023	P-CHEM	Nanomaterial dustiness					TNO	30	NNNL	DUSTINESS	ENM_0000085													2020-11-23
NRG2	1005000027	SILICON DIOXIDE NANOPARTICLES	NanoReg2	NPO_1373	NRG2-5a7a0778-e5c5-34b7-9722-de3c9d3e238b	c1c1d74c-50d5-301f-80bb-bb67679b0eed	4a97fcd9-4b7e-3eb5-8c28-ede9cea73023	P-CHEM	Nanomaterial dustiness					TNO	30	NNNL	DUSTINESS	ENM_0000085													2020-11-23
NRG2	1005000027	SILICON DIOXIDE NANOPARTICLES	NanoReg2	NPO_1373	NRG2-5a7a0778-e5c5-34b7-9722-de3c9d3e238b	d5990c11-4fd7-3453-b054-98295f14dc91	4a97fcd9-4b7e-3eb5-8c28-ede9cea73023	P-CHEM	Appearance					TNO	30	NNNL	LIQUID			NO NANO								Liquid			2020-11-23
NRG2	1005000027	SILICON DIOXIDE NANOPARTICLES	NanoReg2	NPO_1373	NRG2-5a7a0778-e5c5-34b7-9722-de3c9d3e238b	d5990c11-4fd7-3453-b054-98295f14dc91	4a97fcd9-4b7e-3eb5-8c28-ede9cea73023	P-CHEM	Appearance					TNO	30	NNNL	LIQUID			NO NANO								Liquid			2020-11-23
NRG2	1005000027	SILICON DIOXIDE NANOPARTICLES	NanoReg2	NPO_1373	NRG2-5a7a0778-e5c5-34b7-9722-de3c9d3e238b	d5990c11-4fd7-3453-b054-98295f14dc91	4a97fcd9-4b7e-3eb5-8c28-ede9cea73023	P-CHEM	Appearance					TNO	30	NNNL	LIQUID			NO NANO								Liquid			2020-11-23
NRG2	1005000027	SILICON DIOXIDE NANOPARTICLES	NanoReg2	NPO_1373	NRG2-5a7a0778-e5c5-34b7-9722-de3c9d3e238b	d5990c11-4fd7-3453-b054-98295f14dc91	4a97fcd9-4b7e-3eb5-8c28-ede9cea73023	P-CHEM	Appearance					TNO	30	NNNL	LIQUID			NO NANO								Liquid			2020-11-23
NRG2	1005000021	SILVER NANOPARTICLES	NanoReg2	NPO_1892	NRG2-bbe9e413-ca13-3868-a69c-f748b43c7544	932d17b3-886e-3f05-89ec-4f0b25e91f69	87b04a24-3e77-3c11-ba6c-bd0edd9d4ca2	P-CHEM	Appearance					TNO	20	NNNL	POWDER			NANO								Powder			2020-11-23
NRG2	1005000021	SILVER NANOPARTICLES	NanoReg2	NPO_1892	NRG2-bbe9e413-ca13-3868-a69c-f748b43c7544	932d17b3-886e-3f05-89ec-4f0b25e91f69	87b04a24-3e77-3c11-ba6c-bd0edd9d4ca2	P-CHEM	Appearance					TNO	20	NNNL	POWDER			NANO								Powder			2020-11-23
NRG2	1005000021	SILVER NANOPARTICLES	NanoReg2	NPO_1892	NRG2-bbe9e413-ca13-3868-a69c-f748b43c7544	aafb6cb5-a4e7-3a1d-965e-c3db6412cb7e	87b04a24-3e77-3c11-ba6c-bd0edd9d4ca2	P-CHEM	Nanomaterial dustiness					TNO	20	NNNL	DUSTINESS	ENM_0000085													2020-11-23
NRG2	1005000021	SILVER NANOPARTICLES	NanoReg2	NPO_1892	NRG2-bbe9e413-ca13-3868-a69c-f748b43c7544	aafb6cb5-a4e7-3a1d-965e-c3db6412cb7e	87b04a24-3e77-3c11-ba6c-bd0edd9d4ca2	P-CHEM	Nanomaterial dustiness					TNO	20	NNNL	DUSTINESS	ENM_0000085													2020-11-23
NRG2	1005000021	SILVER NANOPARTICLES	NanoReg2	NPO_1892	NRG2-bbe9e413-ca13-3868-a69c-f748b43c7544	bbe9e413-ca13-3868-a69c-f748b43c7544	87b04a24-3e77-3c11-ba6c-bd0edd9d4ca2	EXPOSURE	Use and exposure information	CLEANING REACTOR- DISMANTELING REACTOR AND CLEANING PARTS WITH ISOPROPANAL AND A CLOTH AND ABRASION WITH A HARD BRUSH.		EXPOSURE		TNO	20	NNNL	PERSONAL WORKER EXPOSURE					150010514									2020-11-23	NRG2-bbe9e413-ca13-3868-a69c-f748b43c7544						1.70036e+18	00:57:00	Handling of contaminated solid objects	non-confidential - detailed product information	R&D facility	Intermittent	Mechanical ventilation - incoming and outgoing air	Industrial and production engineers	Researcher	No|RRM Code|RRM Code_T| 1|0 |No localized controls|	Workroom indoor
NRG2	1005000021	SILVER NANOPARTICLES	NanoReg2	NPO_1892	NRG2-bbe9e413-ca13-3868-a69c-f748b43c7544	bbe9e413-ca13-3868-a69c-f748b43c7544	87b04a24-3e77-3c11-ba6c-bd0edd9d4ca2	EXPOSURE	Use and exposure information	CLEANING REACTOR- DISMANTELING REACTOR AND CLEANING PARTS WITH ISOPROPANAL AND A CLOTH AND ABRASION WITH A HARD BRUSH.		EXPOSURE		TNO	20	NNNL	PERSONAL WORKER EXPOSURE					150010514									2020-11-23	NRG2-bbe9e413-ca13-3868-a69c-f748b43c7544						1.70036e+18	00:57:00	Handling of contaminated solid objects	non-confidential - detailed product information	R&D facility	Intermittent	Mechanical ventilation - incoming and outgoing air	Industrial and production engineers	Researcher	No|RRM Code|RRM Code_T| 1|0 |No localized controls|	Workroom indoor
NRG2	1005000022	SILVER NANOPARTICLES	NanoReg2	NPO_1892	NRG2-ba78aef6-b158-3e30-8edf-8cbd890ebcf6	56d24cb8-a20c-3fb6-a06c-a1d3da941ff1	87b04a24-3e77-3c11-ba6c-bd0edd9d4ca2	P-CHEM	Nanomaterial dustiness					TNO	20	NNNL	DUSTINESS	ENM_0000085													2020-11-23
NRG2	1005000022	SILVER NANOPARTICLES	NanoReg2	NPO_1892	NRG2-ba78aef6-b158-3e30-8edf-8cbd890ebcf6	56d24cb8-a20c-3fb6-a06c-a1d3da941ff1	87b04a24-3e77-3c11-ba6c-bd0edd9d4ca2	P-CHEM	Nanomaterial dustiness					TNO	20	NNNL	DUSTINESS	ENM_0000085													2020-11-23
NRG2	1005000022	SILVER NANOPARTICLES	NanoReg2	NPO_1892	NRG2-ba78aef6-b158-3e30-8edf-8cbd890ebcf6	b0c6ebcd-b40e-321e-9687-634903f7a6e5	87b04a24-3e77-3c11-ba6c-bd0edd9d4ca2	P-CHEM	Appearance					TNO	20	NNNL	POWDER			NANO								Powder			2020-11-23
NRG2	1005000022	SILVER NANOPARTICLES	NanoReg2	NPO_1892	NRG2-ba78aef6-b158-3e30-8edf-8cbd890ebcf6	b0c6ebcd-b40e-321e-9687-634903f7a6e5	87b04a24-3e77-3c11-ba6c-bd0edd9d4ca2	P-CHEM	Appearance					TNO	20	NNNL	POWDER			NANO								Powder			2020-11-23
NRG2	1005000022	SILVER NANOPARTICLES	NanoReg2	NPO_1892	NRG2-ba78aef6-b158-3e30-8edf-8cbd890ebcf6	ba78aef6-b158-3e30-8edf-8cbd890ebcf6	87b04a24-3e77-3c11-ba6c-bd0edd9d4ca2	EXPOSURE	Use and exposure information	PRODUCTION SILVER PARTICLES USING THE REACTOR		EXPOSURE		TNO	20	NNNL	PERSONAL WORKER EXPOSURE					150010514									2020-11-23	NRG2-ba78aef6-b158-3e30-8edf-8cbd890ebcf6						1.70036e+18	00:33:00	Point source or fugitive emission during the production phase (synthesis)	non-confidential - detailed product information	R&D facility	Continuous	Mechanical ventilation - incoming and outgoing air	Industrial and production engineers	Researcher	No|RRM Code|RRM Code_T| 1|0 |No localized controls|	Workroom indoor
NRG2	1005000022	SILVER NANOPARTICLES	NanoReg2	NPO_1892	NRG2-ba78aef6-b158-3e30-8edf-8cbd890ebcf6	ba78aef6-b158-3e30-8edf-8cbd890ebcf6	87b04a24-3e77-3c11-ba6c-bd0edd9d4ca2	EXPOSURE	Use and exposure information	PRODUCTION SILVER PARTICLES USING THE REACTOR		EXPOSURE		TNO	20	NNNL	PERSONAL WORKER EXPOSURE					150010514									2020-11-23	NRG2-ba78aef6-b158-3e30-8edf-8cbd890ebcf6						1.70036e+18	00:33:00	Point source or fugitive emission during the production phase (synthesis)	non-confidential - detailed product information	R&D facility	Continuous	Mechanical ventilation - incoming and outgoing air	Industrial and production engineers	Researcher	No|RRM Code|RRM Code_T| 1|0 |No localized controls|	Workroom indoor
NRG2	1005000020	SILICON DIOXIDE NANOPARTICLES	NanoReg2	NPO_1373	NRG2-cd0a1d42-467b-3eb0-a3d3-2fe2a41888a9	87e25098-26ee-3949-aa55-6026e36663f4	dfd7922b-d15b-37f3-8c2a-4f031c7b75b5	P-CHEM	Nanomaterial dustiness					TNO	20	NNNL	DUSTINESS	ENM_0000085													2020-11-23
NRG2	1005000020	SILICON DIOXIDE NANOPARTICLES	NanoReg2	NPO_1373	NRG2-cd0a1d42-467b-3eb0-a3d3-2fe2a41888a9	87e25098-26ee-3949-aa55-6026e36663f4	dfd7922b-d15b-37f3-8c2a-4f031c7b75b5	P-CHEM	Nanomaterial dustiness					TNO	20	NNNL	DUSTINESS	ENM_0000085													2020-11-23
NRG2	1005000020	SILICON DIOXIDE NANOPARTICLES	NanoReg2	NPO_1373	NRG2-cd0a1d42-467b-3eb0-a3d3-2fe2a41888a9	87e25098-26ee-3949-aa55-6026e36663f4	dfd7922b-d15b-37f3-8c2a-4f031c7b75b5	P-CHEM	Nanomaterial dustiness					TNO	20	NNNL	DUSTINESS	ENM_0000085													2020-11-23
NRG2	1005000020	SILICON DIOXIDE NANOPARTICLES	NanoReg2	NPO_1373	NRG2-cd0a1d42-467b-3eb0-a3d3-2fe2a41888a9	87e25098-26ee-3949-aa55-6026e36663f4	dfd7922b-d15b-37f3-8c2a-4f031c7b75b5	P-CHEM	Nanomaterial dustiness					TNO	20	NNNL	DUSTINESS	ENM_0000085													2020-11-23
NRG2	1005000020	SILICON DIOXIDE NANOPARTICLES	NanoReg2	NPO_1373	NRG2-cd0a1d42-467b-3eb0-a3d3-2fe2a41888a9	87e25098-26ee-3949-aa55-6026e36663f4	dfd7922b-d15b-37f3-8c2a-4f031c7b75b5	P-CHEM	Nanomaterial dustiness					TNO	20	NNNL	DUSTINESS	ENM_0000085													2020-11-23
NRG2	1005000020	SILICON DIOXIDE NANOPARTICLES	NanoReg2	NPO_1373	NRG2-cd0a1d42-467b-3eb0-a3d3-2fe2a41888a9	87e25098-26ee-3949-aa55-6026e36663f4	dfd7922b-d15b-37f3-8c2a-4f031c7b75b5	P-CHEM	Nanomaterial dustiness					TNO	20	NNNL	DUSTINESS	ENM_0000085													2020-11-23
NRG2	1005000020	SILICON DIOXIDE NANOPARTICLES	NanoReg2	NPO_1373	NRG2-cd0a1d42-467b-3eb0-a3d3-2fe2a41888a9	ae9725fb-5313-3554-ac97-f4c975ebea3f	dfd7922b-d15b-37f3-8c2a-4f031c7b75b5	P-CHEM	Appearance					TNO	20	NNNL	POWDER			NANO								Powder			2020-11-23
NRG2	1005000020	SILICON DIOXIDE NANOPARTICLES	NanoReg2	NPO_1373	NRG2-cd0a1d42-467b-3eb0-a3d3-2fe2a41888a9	ae9725fb-5313-3554-ac97-f4c975ebea3f	dfd7922b-d15b-37f3-8c2a-4f031c7b75b5	P-CHEM	Appearance					TNO	20	NNNL	POWDER			NANO								Powder			2020-11-23
NRG2	1005000020	SILICON DIOXIDE NANOPARTICLES	NanoReg2	NPO_1373	NRG2-cd0a1d42-467b-3eb0-a3d3-2fe2a41888a9	ae9725fb-5313-3554-ac97-f4c975ebea3f	dfd7922b-d15b-37f3-8c2a-4f031c7b75b5	P-CHEM	Appearance					TNO	20	NNNL	POWDER			NANO								Powder			2020-11-23
NRG2	1005000020	SILICON DIOXIDE NANOPARTICLES	NanoReg2	NPO_1373	NRG2-cd0a1d42-467b-3eb0-a3d3-2fe2a41888a9	ae9725fb-5313-3554-ac97-f4c975ebea3f	dfd7922b-d15b-37f3-8c2a-4f031c7b75b5	P-CHEM	Appearance					TNO	20	NNNL	POWDER			NANO								Powder			2020-11-23
NRG2	1005000020	SILICON DIOXIDE NANOPARTICLES	NanoReg2	NPO_1373	NRG2-cd0a1d42-467b-3eb0-a3d3-2fe2a41888a9	ae9725fb-5313-3554-ac97-f4c975ebea3f	dfd7922b-d15b-37f3-8c2a-4f031c7b75b5	P-CHEM	Appearance					TNO	20	NNNL	POWDER			NANO								Powder			2020-11-23
NRG2	1005000020	SILICON DIOXIDE NANOPARTICLES	NanoReg2	NPO_1373	NRG2-cd0a1d42-467b-3eb0-a3d3-2fe2a41888a9	ae9725fb-5313-3554-ac97-f4c975ebea3f	dfd7922b-d15b-37f3-8c2a-4f031c7b75b5	P-CHEM	Appearance					TNO	20	NNNL	POWDER			NANO								Powder			2020-11-23
NRG2	1005000020	SILICON DIOXIDE NANOPARTICLES	NanoReg2	NPO_1373	NRG2-cd0a1d42-467b-3eb0-a3d3-2fe2a41888a9	cd0a1d42-467b-3eb0-a3d3-2fe2a41888a9	dfd7922b-d15b-37f3-8c2a-4f031c7b75b5	EXPOSURE	Use and exposure information	CLEANING REACTOR- DISMANTELING REACTOR AND CLEANING PARTS WITH ISOPROPANAL AND A CLOTH AND ABRASION WITH A HARD BRUSH		EXPOSURE		TNO	20	NNNL	PERSONAL WORKER EXPOSURE					150010513									2020-11-23	NRG2-cd0a1d42-467b-3eb0-a3d3-2fe2a41888a9						1.70036e+18	00:00:00	Impaction on contaminated solid objects	non-confidential - detailed product information	R&D location	Intermittent	Mechanical ventilation - incoming and outgoing air	Industrial and production engineers	Researcher	No|RRM Code|RRM Code_T| 1|0 |No localized controls|	Workroom indoor
NRG2	1005000020	SILICON DIOXIDE NANOPARTICLES	NanoReg2	NPO_1373	NRG2-cd0a1d42-467b-3eb0-a3d3-2fe2a41888a9	cd0a1d42-467b-3eb0-a3d3-2fe2a41888a9	dfd7922b-d15b-37f3-8c2a-4f031c7b75b5	EXPOSURE	Use and exposure information	CLEANING REACTOR- DISMANTELING REACTOR AND CLEANING PARTS WITH ISOPROPANAL AND A CLOTH AND ABRASION WITH A HARD BRUSH		EXPOSURE		TNO	20	NNNL	PERSONAL WORKER EXPOSURE					150010513									2020-11-23	NRG2-cd0a1d42-467b-3eb0-a3d3-2fe2a41888a9						1.70036e+18	00:00:00	Impaction on contaminated solid objects	non-confidential - detailed product information	R&D location	Intermittent	Mechanical ventilation - incoming and outgoing air	Industrial and production engineers	Researcher	No|RRM Code|RRM Code_T| 1|0 |No localized controls|	Workroom indoor
NRG2	1005000020	SILICON DIOXIDE NANOPARTICLES	NanoReg2	NPO_1373	NRG2-cd0a1d42-467b-3eb0-a3d3-2fe2a41888a9	cd0a1d42-467b-3eb0-a3d3-2fe2a41888a9	dfd7922b-d15b-37f3-8c2a-4f031c7b75b5	EXPOSURE	Use and exposure information	CLEANING REACTOR- DISMANTELING REACTOR AND CLEANING PARTS WITH ISOPROPANAL AND A CLOTH AND ABRASION WITH A HARD BRUSH		EXPOSURE		TNO	20	NNNL	PERSONAL WORKER EXPOSURE					150010513									2020-11-23	NRG2-cd0a1d42-467b-3eb0-a3d3-2fe2a41888a9						1.70036e+18	00:00:00	Impaction on contaminated solid objects	non-confidential - detailed product information	R&D location	Intermittent	Mechanical ventilation - incoming and outgoing air	Industrial and production engineers	Researcher	No|RRM Code|RRM Code_T| 1|0 |No localized controls|	Workroom indoor
NRG2	1005000020	SILICON DIOXIDE NANOPARTICLES	NanoReg2	NPO_1373	NRG2-cd0a1d42-467b-3eb0-a3d3-2fe2a41888a9	cd0a1d42-467b-3eb0-a3d3-2fe2a41888a9	dfd7922b-d15b-37f3-8c2a-4f031c7b75b5	EXPOSURE	Use and exposure information	CLEANING REACTOR- DISMANTELING REACTOR AND CLEANING PARTS WITH ISOPROPANAL AND A CLOTH AND ABRASION WITH A HARD BRUSH		EXPOSURE		TNO	20	NNNL	PERSONAL WORKER EXPOSURE					150010513									2020-11-23	NRG2-cd0a1d42-467b-3eb0-a3d3-2fe2a41888a9						1.70036e+18	00:00:00	Impaction on contaminated solid objects	non-confidential - detailed product information	R&D location	Intermittent	Mechanical ventilation - incoming and outgoing air	Industrial and production engineers	Researcher	No|RRM Code|RRM Code_T| 1|0 |No localized controls|	Workroom indoor
NRG2	1005000020	SILICON DIOXIDE NANOPARTICLES	NanoReg2	NPO_1373	NRG2-cd0a1d42-467b-3eb0-a3d3-2fe2a41888a9	cd0a1d42-467b-3eb0-a3d3-2fe2a41888a9	dfd7922b-d15b-37f3-8c2a-4f031c7b75b5	EXPOSURE	Use and exposure information	CLEANING REACTOR- DISMANTELING REACTOR AND CLEANING PARTS WITH ISOPROPANAL AND A CLOTH AND ABRASION WITH A HARD BRUSH		EXPOSURE		TNO	20	NNNL	PERSONAL WORKER EXPOSURE					150010513									2020-11-23	NRG2-cd0a1d42-467b-3eb0-a3d3-2fe2a41888a9						1.70036e+18	00:00:00	Impaction on contaminated solid objects	non-confidential - detailed product information	R&D location	Intermittent	Mechanical ventilation - incoming and outgoing air	Industrial and production engineers	Researcher	No|RRM Code|RRM Code_T| 1|0 |No localized controls|	Workroom indoor
NRG2	1005000020	SILICON DIOXIDE NANOPARTICLES	NanoReg2	NPO_1373	NRG2-cd0a1d42-467b-3eb0-a3d3-2fe2a41888a9	cd0a1d42-467b-3eb0-a3d3-2fe2a41888a9	dfd7922b-d15b-37f3-8c2a-4f031c7b75b5	EXPOSURE	Use and exposure information	CLEANING REACTOR- DISMANTELING REACTOR AND CLEANING PARTS WITH ISOPROPANAL AND A CLOTH AND ABRASION WITH A HARD BRUSH		EXPOSURE		TNO	20	NNNL	PERSONAL WORKER EXPOSURE					150010513									2020-11-23	NRG2-cd0a1d42-467b-3eb0-a3d3-2fe2a41888a9						1.70036e+18	00:00:00	Impaction on contaminated solid objects	non-confidential - detailed product information	R&D location	Intermittent	Mechanical ventilation - incoming and outgoing air	Industrial and production engineers	Researcher	No|RRM Code|RRM Code_T| 1|0 |No localized controls|	Workroom indoor
NRG2	1005000018	SILICON DIOXIDE NANOPARTICLES	NanoReg2	NPO_1373	NRG2-ca51831e-9060-3485-b9d6-0930a4580e46	1072dfb9-ac29-358e-95a3-c1db31c7fcb4	4fa01570-cf24-3dff-89e9-ed07f6ce82dd	P-CHEM	Appearance					TNO	30	NNNL	LIQUID			NANO								Liquid			2020-11-23
NRG2	1005000018	SILICON DIOXIDE NANOPARTICLES	NanoReg2	NPO_1373	NRG2-ca51831e-9060-3485-b9d6-0930a4580e46	1072dfb9-ac29-358e-95a3-c1db31c7fcb4	4fa01570-cf24-3dff-89e9-ed07f6ce82dd	P-CHEM	Appearance					TNO	30	NNNL	LIQUID			NANO								Liquid			2020-11-23
NRG2	1005000018	SILICON DIOXIDE NANOPARTICLES	NanoReg2	NPO_1373	NRG2-ca51831e-9060-3485-b9d6-0930a4580e46	1072dfb9-ac29-358e-95a3-c1db31c7fcb4	4fa01570-cf24-3dff-89e9-ed07f6ce82dd	P-CHEM	Appearance					TNO	30	NNNL	LIQUID			NANO								Liquid			2020-11-23
NRG2	1005000018	SILICON DIOXIDE NANOPARTICLES	NanoReg2	NPO_1373	NRG2-ca51831e-9060-3485-b9d6-0930a4580e46	1072dfb9-ac29-358e-95a3-c1db31c7fcb4	4fa01570-cf24-3dff-89e9-ed07f6ce82dd	P-CHEM	Appearance					TNO	30	NNNL	LIQUID			NANO								Liquid			2020-11-23
NRG2	1005000018	SILICON DIOXIDE NANOPARTICLES	NanoReg2	NPO_1373	NRG2-ca51831e-9060-3485-b9d6-0930a4580e46	1072dfb9-ac29-358e-95a3-c1db31c7fcb4	4fa01570-cf24-3dff-89e9-ed07f6ce82dd	P-CHEM	Appearance					TNO	30	NNNL	LIQUID			NANO								Liquid			2020-11-23
NRG2	1005000018	SILICON DIOXIDE NANOPARTICLES	NanoReg2	NPO_1373	NRG2-ca51831e-9060-3485-b9d6-0930a4580e46	ca51831e-9060-3485-b9d6-0930a4580e46	4fa01570-cf24-3dff-89e9-ed07f6ce82dd	EXPOSURE	Use and exposure information	COATING BY ROLLER/SPRAYING THE WALLS OF THE TUNNEL INSIDE		EXPOSURE		TNO	30	NNNL	PERSONAL WORKER EXPOSURE					150010511									2020-11-23	NRG2-ca51831e-9060-3485-b9d6-0930a4580e46						1.70036e+18	00:42:00	Spreading of liquid products	non-confidential - detailed product information	Tunnel	Intermittent	Natural ventilation - outdoor working	Spray painters and varnishers	Roller	No|RRM Code|RRM Code_T| 1|0 |No localized controls|	Area outdoor
NRG2	1005000018	SILICON DIOXIDE NANOPARTICLES	NanoReg2	NPO_1373	NRG2-ca51831e-9060-3485-b9d6-0930a4580e46	ca51831e-9060-3485-b9d6-0930a4580e46	4fa01570-cf24-3dff-89e9-ed07f6ce82dd	EXPOSURE	Use and exposure information	COATING BY ROLLER/SPRAYING THE WALLS OF THE TUNNEL INSIDE		EXPOSURE		TNO	30	NNNL	PERSONAL WORKER EXPOSURE					150010511									2020-11-23	NRG2-ca51831e-9060-3485-b9d6-0930a4580e46						1.70036e+18	00:42:00	Spreading of liquid products	non-confidential - detailed product information	Tunnel	Intermittent	Natural ventilation - outdoor working	Spray painters and varnishers	Roller	No|RRM Code|RRM Code_T| 1|0 |No localized controls|	Area outdoor
NRG2	1005000018	SILICON DIOXIDE NANOPARTICLES	NanoReg2	NPO_1373	NRG2-ca51831e-9060-3485-b9d6-0930a4580e46	ca51831e-9060-3485-b9d6-0930a4580e46	4fa01570-cf24-3dff-89e9-ed07f6ce82dd	EXPOSURE	Use and exposure information	COATING BY ROLLER/SPRAYING THE WALLS OF THE TUNNEL INSIDE		EXPOSURE		TNO	30	NNNL	PERSONAL WORKER EXPOSURE					150010511									2020-11-23	NRG2-ca51831e-9060-3485-b9d6-0930a4580e46						1.70036e+18	00:42:00	Spreading of liquid products	non-confidential - detailed product information	Tunnel	Intermittent	Natural ventilation - outdoor working	Spray painters and varnishers	Roller	No|RRM Code|RRM Code_T| 1|0 |No localized controls|	Area outdoor
NRG2	1005000018	SILICON DIOXIDE NANOPARTICLES	NanoReg2	NPO_1373	NRG2-ca51831e-9060-3485-b9d6-0930a4580e46	ca51831e-9060-3485-b9d6-0930a4580e46	4fa01570-cf24-3dff-89e9-ed07f6ce82dd	EXPOSURE	Use and exposure information	COATING BY ROLLER/SPRAYING THE WALLS OF THE TUNNEL INSIDE		EXPOSURE		TNO	30	NNNL	PERSONAL WORKER EXPOSURE					150010511									2020-11-23	NRG2-ca51831e-9060-3485-b9d6-0930a4580e46						1.70036e+18	00:42:00	Spreading of liquid products	non-confidential - detailed product information	Tunnel	Intermittent	Natural ventilation - outdoor working	Spray painters and varnishers	Roller	No|RRM Code|RRM Code_T| 1|0 |No localized controls|	Area outdoor
NRG2	1005000018	SILICON DIOXIDE NANOPARTICLES	NanoReg2	NPO_1373	NRG2-ca51831e-9060-3485-b9d6-0930a4580e46	ca51831e-9060-3485-b9d6-0930a4580e46	4fa01570-cf24-3dff-89e9-ed07f6ce82dd	EXPOSURE	Use and exposure information	COATING BY ROLLER/SPRAYING THE WALLS OF THE TUNNEL INSIDE		EXPOSURE		TNO	30	NNNL	PERSONAL WORKER EXPOSURE					150010511									2020-11-23	NRG2-ca51831e-9060-3485-b9d6-0930a4580e46						1.70036e+18	00:42:00	Spreading of liquid products	non-confidential - detailed product information	Tunnel	Intermittent	Natural ventilation - outdoor working	Spray painters and varnishers	Roller	No|RRM Code|RRM Code_T| 1|0 |No localized controls|	Area outdoor
NRG2	1005000018	SILICON DIOXIDE NANOPARTICLES	NanoReg2	NPO_1373	NRG2-ca51831e-9060-3485-b9d6-0930a4580e46	e3be5830-dca4-3e0e-a0b1-df5c3f307621	4fa01570-cf24-3dff-89e9-ed07f6ce82dd	P-CHEM	Nanomaterial dustiness					TNO	30	NNNL	DUSTINESS	ENM_0000085													2020-11-23
NRG2	1005000018	SILICON DIOXIDE NANOPARTICLES	NanoReg2	NPO_1373	NRG2-ca51831e-9060-3485-b9d6-0930a4580e46	e3be5830-dca4-3e0e-a0b1-df5c3f307621	4fa01570-cf24-3dff-89e9-ed07f6ce82dd	P-CHEM	Nanomaterial dustiness					TNO	30	NNNL	DUSTINESS	ENM_0000085													2020-11-23
NRG2	1005000018	SILICON DIOXIDE NANOPARTICLES	NanoReg2	NPO_1373	NRG2-ca51831e-9060-3485-b9d6-0930a4580e46	e3be5830-dca4-3e0e-a0b1-df5c3f307621	4fa01570-cf24-3dff-89e9-ed07f6ce82dd	P-CHEM	Nanomaterial dustiness					TNO	30	NNNL	DUSTINESS	ENM_0000085													2020-11-23
NRG2	1005000018	SILICON DIOXIDE NANOPARTICLES	NanoReg2	NPO_1373	NRG2-ca51831e-9060-3485-b9d6-0930a4580e46	e3be5830-dca4-3e0e-a0b1-df5c3f307621	4fa01570-cf24-3dff-89e9-ed07f6ce82dd	P-CHEM	Nanomaterial dustiness					TNO	30	NNNL	DUSTINESS	ENM_0000085													2020-11-23
NRG2	1005000018	SILICON DIOXIDE NANOPARTICLES	NanoReg2	NPO_1373	NRG2-ca51831e-9060-3485-b9d6-0930a4580e46	e3be5830-dca4-3e0e-a0b1-df5c3f307621	4fa01570-cf24-3dff-89e9-ed07f6ce82dd	P-CHEM	Nanomaterial dustiness					TNO	30	NNNL	DUSTINESS	ENM_0000085													2020-11-23
NRG2	1005000015	SILICON DIOXIDE NANOPARTICLES	NanoReg2	NPO_1373	NRG2-c0e2c95f-54e3-33a7-b428-0304ee21e586	41a1ce97-9b7e-3114-8f01-9d35d35da1b0	48c9bb72-ef92-31e7-aafb-8fe495170ccd	P-CHEM	Appearance					TNO	10	NNNL	POWDER			NANO								Powder			2020-11-23
NRG2	1005000015	SILICON DIOXIDE NANOPARTICLES	NanoReg2	NPO_1373	NRG2-c0e2c95f-54e3-33a7-b428-0304ee21e586	a285d569-44c2-3e9c-a56e-d5c45ef88f3e	48c9bb72-ef92-31e7-aafb-8fe495170ccd	P-CHEM	Nanomaterial dustiness					TNO	10	NNNL	DUSTINESS	ENM_0000085													2020-11-23
NRG2	1005000015	SILICON DIOXIDE NANOPARTICLES	NanoReg2	NPO_1373	NRG2-c0e2c95f-54e3-33a7-b428-0304ee21e586	c0e2c95f-54e3-33a7-b428-0304ee21e586	48c9bb72-ef92-31e7-aafb-8fe495170ccd	EXPOSURE	Use and exposure information	BIGBAG REPLACEMENT VD12. ACTIVITY COMPRISES 3 PHASES: 1. UNCOUPLING THE BIG BAG, 2 REMOVING THE BAG AND BRINGING THIS TO A CONTAINER OUTSIDE THE ROOM (DOOR HAD TO BE OPENED) AND OUTSIDE THE BUILDING, 3. COUPLING A NEW FULL BIG BAG.		EXPOSURE		TNO	10	NNNL	PERSONAL WORKER EXPOSURE					150010509									2020-11-23	NRG2-c0e2c95f-54e3-33a7-b428-0304ee21e586						1.70036e+18	02:16:00	Handling of contaminated solid objects			Continuous	Mechanical ventilation - incoming and outgoing air None ventilation	Chemical products plant and machine operators	Process operator	No|RRM Code|RRM Code_T| 1|2.2.3 |On-tool extraction|	Workroom indoor	incoming air airflow:842 m3/h, room volume 210 m3
NRG2	1005000009	ALUMINIUM OXIDE NANOPARTICLES	NanoReg2	ENM_9000005	NRG2-0b1e6be7-008e-319a-9721-46bde6c8ad92	0b1e6be7-008e-319a-9721-46bde6c8ad92	823f23dc-4451-36ba-ac5e-f6fdb92c1e13	EXPOSURE	Use and exposure information	TRANSFERING POWDER VIA SCOOOPING (POWDER FROM BAG TO A BIN ON A BALANCE)		EXPOSURE		TNO	10	NNNL	PERSONAL WORKER EXPOSURE					150010507									2020-11-23	NRG2-0b1e6be7-008e-319a-9721-46bde6c8ad92						1.70036e+18	00:04:00	Movement and agitation of powders or granules	non-confidential - detailed product information		Intermittent	Mechanical ventilation - incoming and outgoing air	Stationary plant and machine operators	Employee	No|RRM Code|RRM Code_T| 1|2.3.2 |Horizontal / downward laminar flow booth|	Workroom indoor	not sure what type of mechanical ventilation. The room was in connection with a big hall/workspace. Some of the ventilation holes were closed and therefore the ventilation rate could not be determined. The room was closed by a door.
NRG2	1005000009	ALUMINIUM OXIDE NANOPARTICLES	NanoReg2	ENM_9000005	NRG2-0b1e6be7-008e-319a-9721-46bde6c8ad92	0b1e6be7-008e-319a-9721-46bde6c8ad92	823f23dc-4451-36ba-ac5e-f6fdb92c1e13	EXPOSURE	Use and exposure information	TRANSFERING POWDER VIA SCOOOPING (POWDER FROM BAG TO A BIN ON A BALANCE)		EXPOSURE		TNO	10	NNNL	PERSONAL WORKER EXPOSURE					150010507									2020-11-23	NRG2-0b1e6be7-008e-319a-9721-46bde6c8ad92						1.70036e+18	00:04:00	Movement and agitation of powders or granules	non-confidential - detailed product information		Intermittent	Mechanical ventilation - incoming and outgoing air	Stationary plant and machine operators	Employee	No|RRM Code|RRM Code_T| 1|2.3.2 |Horizontal / downward laminar flow booth|	Workroom indoor	not sure what type of mechanical ventilation. The room was in connection with a big hall/workspace. Some of the ventilation holes were closed and therefore the ventilation rate could not be determined. The room was closed by a door.
NRG2	1005000009	ALUMINIUM OXIDE NANOPARTICLES	NanoReg2	ENM_9000005	NRG2-0b1e6be7-008e-319a-9721-46bde6c8ad92	4ebed47a-19ff-3bd8-b5cb-44ba7b2f2924	823f23dc-4451-36ba-ac5e-f6fdb92c1e13	P-CHEM	Nanomaterial dustiness					TNO	10	NNNL	DUSTINESS	ENM_0000085										Fine dust			2020-11-23
NRG2	1005000009	ALUMINIUM OXIDE NANOPARTICLES	NanoReg2	ENM_9000005	NRG2-0b1e6be7-008e-319a-9721-46bde6c8ad92	4ebed47a-19ff-3bd8-b5cb-44ba7b2f2924	823f23dc-4451-36ba-ac5e-f6fdb92c1e13	P-CHEM	Nanomaterial dustiness					TNO	10	NNNL	DUSTINESS	ENM_0000085										Fine dust			2020-11-23
NRG2	1005000009	ALUMINIUM OXIDE NANOPARTICLES	NanoReg2	ENM_9000005	NRG2-0b1e6be7-008e-319a-9721-46bde6c8ad92	e1f065be-6c0f-3b31-89ce-06aaabb44472	823f23dc-4451-36ba-ac5e-f6fdb92c1e13	P-CHEM	Appearance					TNO	10	NNNL	POWDER			NANO								Powder			2020-11-23
NRG2	1005000009	ALUMINIUM OXIDE NANOPARTICLES	NanoReg2	ENM_9000005	NRG2-0b1e6be7-008e-319a-9721-46bde6c8ad92	e1f065be-6c0f-3b31-89ce-06aaabb44472	823f23dc-4451-36ba-ac5e-f6fdb92c1e13	P-CHEM	Appearance					TNO	10	NNNL	POWDER			NANO								Powder			2020-11-23
NRG2	1005000007	ALUMINIUM OXIDE NANOPARTICLES	NanoReg2	ENM_9000005	NRG2-a97f4d44-1d56-3447-a441-e77cc49c0746	6e0908f4-7c40-3fcb-8ceb-628e51c6cc9c	8a5cb379-1615-338a-bf1e-44fbd24af46e	P-CHEM	Appearance					TNO	10	NNNL	POWDER			NANO								Powder			2020-11-23
NRG2	1005000007	ALUMINIUM OXIDE NANOPARTICLES	NanoReg2	ENM_9000005	NRG2-a97f4d44-1d56-3447-a441-e77cc49c0746	6e0908f4-7c40-3fcb-8ceb-628e51c6cc9c	8a5cb379-1615-338a-bf1e-44fbd24af46e	P-CHEM	Appearance					TNO	10	NNNL	POWDER			NANO								Powder			2020-11-23
NRG2	1005000007	ALUMINIUM OXIDE NANOPARTICLES	NanoReg2	ENM_9000005	NRG2-a97f4d44-1d56-3447-a441-e77cc49c0746	787f8fe2-69e3-3d6a-bfbd-cc2c2d2326f6	8a5cb379-1615-338a-bf1e-44fbd24af46e	P-CHEM	Nanomaterial dustiness					TNO	10	NNNL	DUSTINESS	ENM_0000085										Fine dust			2020-11-23
NRG2	1005000007	ALUMINIUM OXIDE NANOPARTICLES	NanoReg2	ENM_9000005	NRG2-a97f4d44-1d56-3447-a441-e77cc49c0746	787f8fe2-69e3-3d6a-bfbd-cc2c2d2326f6	8a5cb379-1615-338a-bf1e-44fbd24af46e	P-CHEM	Nanomaterial dustiness					TNO	10	NNNL	DUSTINESS	ENM_0000085										Fine dust			2020-11-23
NRG2	1005000007	ALUMINIUM OXIDE NANOPARTICLES	NanoReg2	ENM_9000005	NRG2-a97f4d44-1d56-3447-a441-e77cc49c0746	a97f4d44-1d56-3447-a441-e77cc49c0746	8a5cb379-1615-338a-bf1e-44fbd24af46e	EXPOSURE	Use and exposure information	TRANSFERING BY SCOOPING POWDER FROM A BAG TO A BIN ON A BALANCE		EXPOSURE		TNO	10	NNNL	PERSONAL WORKER EXPOSURE					150010506									2020-11-23	NRG2-a97f4d44-1d56-3447-a441-e77cc49c0746						1.70036e+18	00:04:00	Movement and agitation of powders or granules	non-confidential - detailed product information	Industrial settings	Intermittent	Mechanical ventilation - incoming and outgoing air	Stationary plant and machine operators	Employee	No|RRM Code|RRM Code_T| 1|2.3.2 |Horizontal / downward laminar flow booth|	Workroom indoor	not sure what type of mechanical ventilation. The room was in connection with a big hall/workspace. Some of the ventilation holes were closed and therefore the ventilation rate could not be determined. The room was closed by a door.
NRG2	1005000007	ALUMINIUM OXIDE NANOPARTICLES	NanoReg2	ENM_9000005	NRG2-a97f4d44-1d56-3447-a441-e77cc49c0746	a97f4d44-1d56-3447-a441-e77cc49c0746	8a5cb379-1615-338a-bf1e-44fbd24af46e	EXPOSURE	Use and exposure information	TRANSFERING BY SCOOPING POWDER FROM A BAG TO A BIN ON A BALANCE		EXPOSURE		TNO	10	NNNL	PERSONAL WORKER EXPOSURE					150010506									2020-11-23	NRG2-a97f4d44-1d56-3447-a441-e77cc49c0746						1.70036e+18	00:04:00	Movement and agitation of powders or granules	non-confidential - detailed product information	Industrial settings	Intermittent	Mechanical ventilation - incoming and outgoing air	Stationary plant and machine operators	Employee	No|RRM Code|RRM Code_T| 1|2.3.2 |Horizontal / downward laminar flow booth|	Workroom indoor	not sure what type of mechanical ventilation. The room was in connection with a big hall/workspace. Some of the ventilation holes were closed and therefore the ventilation rate could not be determined. The room was closed by a door.
NRG2	1005000006	ALUMINIUM OXIDE NANOPARTICLES	NanoReg2	ENM_9000005	NRG2-328a563f-9a1b-37fa-bfb2-ce41aa848f3c	0380ee8a-a7ee-3b90-840a-4a1aab4e81b0	5e6de7c8-1016-3a74-8c40-c556fc848ff5	P-CHEM	Nanomaterial dustiness					TNO	10	NNNL	DUSTINESS	ENM_0000085										Extremely fine and light powder			2020-11-23
NRG2	1005000006	ALUMINIUM OXIDE NANOPARTICLES	NanoReg2	ENM_9000005	NRG2-328a563f-9a1b-37fa-bfb2-ce41aa848f3c	0380ee8a-a7ee-3b90-840a-4a1aab4e81b0	5e6de7c8-1016-3a74-8c40-c556fc848ff5	P-CHEM	Nanomaterial dustiness					TNO	10	NNNL	DUSTINESS	ENM_0000085										Extremely fine and light powder			2020-11-23
NRG2	1005000006	ALUMINIUM OXIDE NANOPARTICLES	NanoReg2	ENM_9000005	NRG2-328a563f-9a1b-37fa-bfb2-ce41aa848f3c	0380ee8a-a7ee-3b90-840a-4a1aab4e81b0	5e6de7c8-1016-3a74-8c40-c556fc848ff5	P-CHEM	Nanomaterial dustiness					TNO	10	NNNL	DUSTINESS	ENM_0000085										Extremely fine and light powder			2020-11-23
NRG2	1005000006	ALUMINIUM OXIDE NANOPARTICLES	NanoReg2	ENM_9000005	NRG2-328a563f-9a1b-37fa-bfb2-ce41aa848f3c	1c426941-f9b0-3233-9006-346ea5817c39	5e6de7c8-1016-3a74-8c40-c556fc848ff5	P-CHEM	Appearance					TNO	10	NNNL	POWDER			NANO								Powder			2020-11-23
NRG2	1005000006	ALUMINIUM OXIDE NANOPARTICLES	NanoReg2	ENM_9000005	NRG2-328a563f-9a1b-37fa-bfb2-ce41aa848f3c	1c426941-f9b0-3233-9006-346ea5817c39	5e6de7c8-1016-3a74-8c40-c556fc848ff5	P-CHEM	Appearance					TNO	10	NNNL	POWDER			NANO								Powder			2020-11-23
NRG2	1005000006	ALUMINIUM OXIDE NANOPARTICLES	NanoReg2	ENM_9000005	NRG2-328a563f-9a1b-37fa-bfb2-ce41aa848f3c	1c426941-f9b0-3233-9006-346ea5817c39	5e6de7c8-1016-3a74-8c40-c556fc848ff5	P-CHEM	Appearance					TNO	10	NNNL	POWDER			NANO								Powder			2020-11-23
NRG2	1005000006	ALUMINIUM OXIDE NANOPARTICLES	NanoReg2	ENM_9000005	NRG2-328a563f-9a1b-37fa-bfb2-ce41aa848f3c	328a563f-9a1b-37fa-bfb2-ce41aa848f3c	5e6de7c8-1016-3a74-8c40-c556fc848ff5	EXPOSURE	Use and exposure information	TRANSFERING BY SCOOPING POWDER FROM A BAG TO BIN ON A BALANCE		EXPOSURE		TNO	10	NNNL	PERSONAL WORKER EXPOSURE					150010505									2020-11-23	NRG2-328a563f-9a1b-37fa-bfb2-ce41aa848f3c						1.70036e+18	00:08:00	Movement and agitation of powders or granules		Industrial setting	Intermittent	Mechanical ventilation - incoming and outgoing air	Stationary plant and machine operators	Employee	No|RRM Code|RRM Code_T| 2|2.3.2 |Horizontal / downward laminar flow booth|	Workroom indoor	not sure what type of mechanical ventilation. The room was in connection with a big hall/workspace. Some of the ventilation holes were closed and therefore the ventilation rate could not be determined. The room was closed by a door.
NRG2	1005000006	ALUMINIUM OXIDE NANOPARTICLES	NanoReg2	ENM_9000005	NRG2-328a563f-9a1b-37fa-bfb2-ce41aa848f3c	328a563f-9a1b-37fa-bfb2-ce41aa848f3c	5e6de7c8-1016-3a74-8c40-c556fc848ff5	EXPOSURE	Use and exposure information	TRANSFERING BY SCOOPING POWDER FROM A BAG TO BIN ON A BALANCE		EXPOSURE		TNO	10	NNNL	PERSONAL WORKER EXPOSURE					150010505									2020-11-23	NRG2-328a563f-9a1b-37fa-bfb2-ce41aa848f3c						1.70036e+18	00:08:00	Movement and agitation of powders or granules		Industrial setting	Intermittent	Mechanical ventilation - incoming and outgoing air	Stationary plant and machine operators	Employee	No|RRM Code|RRM Code_T| 2|2.3.2 |Horizontal / downward laminar flow booth|	Workroom indoor	not sure what type of mechanical ventilation. The room was in connection with a big hall/workspace. Some of the ventilation holes were closed and therefore the ventilation rate could not be determined. The room was closed by a door.
NRG2	1005000006	ALUMINIUM OXIDE NANOPARTICLES	NanoReg2	ENM_9000005	NRG2-328a563f-9a1b-37fa-bfb2-ce41aa848f3c	328a563f-9a1b-37fa-bfb2-ce41aa848f3c	5e6de7c8-1016-3a74-8c40-c556fc848ff5	EXPOSURE	Use and exposure information	TRANSFERING BY SCOOPING POWDER FROM A BAG TO BIN ON A BALANCE		EXPOSURE		TNO	10	NNNL	PERSONAL WORKER EXPOSURE					150010505									2020-11-23	NRG2-328a563f-9a1b-37fa-bfb2-ce41aa848f3c						1.70036e+18	00:08:00	Movement and agitation of powders or granules		Industrial setting	Intermittent	Mechanical ventilation - incoming and outgoing air	Stationary plant and machine operators	Employee	No|RRM Code|RRM Code_T| 2|2.3.2 |Horizontal / downward laminar flow booth|	Workroom indoor	not sure what type of mechanical ventilation. The room was in connection with a big hall/workspace. Some of the ventilation holes were closed and therefore the ventilation rate could not be determined. The room was closed by a door.
NRG2	1005000001	MIXTURE OF NANOPARTICLES	NanoReg2	NPO_199	NRG2-0d6316a7-85a3-3a96-84e5-c1d01baa3acb	0d6316a7-85a3-3a96-84e5-c1d01baa3acb	c5a29f04-36ed-3c79-ae28-8e985404ceac	EXPOSURE	Use and exposure information	EMACO NANOCRETE R4 - DUMPING/MIXING		EXPOSURE		TNO	30	NNNL	PERSONAL WORKER EXPOSURE					150010501									2020-11-23	NRG2-0d6316a7-85a3-3a96-84e5-c1d01baa3acb						1.70036e+18	00:21:00	Movement and agitation of powders or granules	non-confidential - detailed product information	Central Station Enschede. Work was done outside	Occasional	Natural ventilation - outdoor working	Plasterers	Mixing cement	No|RRM Code|RRM Code_T| 1|0 |No localized controls|	Area outdoor
NRG2	1005000001	MIXTURE OF NANOPARTICLES	NanoReg2	NPO_199	NRG2-0d6316a7-85a3-3a96-84e5-c1d01baa3acb	0d6316a7-85a3-3a96-84e5-c1d01baa3acb	c5a29f04-36ed-3c79-ae28-8e985404ceac	EXPOSURE	Use and exposure information	EMACO NANOCRETE R4 - DUMPING/MIXING		EXPOSURE		TNO	30	NNNL	PERSONAL WORKER EXPOSURE					150010501									2020-11-23	NRG2-0d6316a7-85a3-3a96-84e5-c1d01baa3acb						1.70036e+18	00:21:00	Movement and agitation of powders or granules	non-confidential - detailed product information	Central Station Enschede. Work was done outside	Occasional	Natural ventilation - outdoor working	Plasterers	Mixing cement	No|RRM Code|RRM Code_T| 1|0 |No localized controls|	Area outdoor
NRG2	1005000001	MIXTURE OF NANOPARTICLES	NanoReg2	NPO_199	NRG2-0d6316a7-85a3-3a96-84e5-c1d01baa3acb	0d6316a7-85a3-3a96-84e5-c1d01baa3acb	c5a29f04-36ed-3c79-ae28-8e985404ceac	EXPOSURE	Use and exposure information	EMACO NANOCRETE R4 - DUMPING/MIXING		EXPOSURE		TNO	30	NNNL	PERSONAL WORKER EXPOSURE					150010501									2020-11-23	NRG2-0d6316a7-85a3-3a96-84e5-c1d01baa3acb						1.70036e+18	00:21:00	Movement and agitation of powders or granules	non-confidential - detailed product information	Central Station Enschede. Work was done outside	Occasional	Natural ventilation - outdoor working	Plasterers	Mixing cement	No|RRM Code|RRM Code_T| 1|0 |No localized controls|	Area outdoor
NRG2	1005000001	MIXTURE OF NANOPARTICLES	NanoReg2	NPO_199	NRG2-0d6316a7-85a3-3a96-84e5-c1d01baa3acb	0d6316a7-85a3-3a96-84e5-c1d01baa3acb	c5a29f04-36ed-3c79-ae28-8e985404ceac	EXPOSURE	Use and exposure information	EMACO NANOCRETE R4 - DUMPING/MIXING		EXPOSURE		TNO	30	NNNL	PERSONAL WORKER EXPOSURE					150010501									2020-11-23	NRG2-0d6316a7-85a3-3a96-84e5-c1d01baa3acb						1.70036e+18	00:21:00	Movement and agitation of powders or granules	non-confidential - detailed product information	Central Station Enschede. Work was done outside	Occasional	Natural ventilation - outdoor working	Plasterers	Mixing cement	No|RRM Code|RRM Code_T| 1|0 |No localized controls|	Area outdoor
NRG2	1005000001	MIXTURE OF NANOPARTICLES	NanoReg2	NPO_199	NRG2-0d6316a7-85a3-3a96-84e5-c1d01baa3acb	548f8fb4-fba2-30a4-9df3-74355135d253	c5a29f04-36ed-3c79-ae28-8e985404ceac	P-CHEM	Appearance					TNO	30	NNNL	POWDER			NANO								Powder			2020-11-23
NRG2	1005000001	MIXTURE OF NANOPARTICLES	NanoReg2	NPO_199	NRG2-0d6316a7-85a3-3a96-84e5-c1d01baa3acb	548f8fb4-fba2-30a4-9df3-74355135d253	c5a29f04-36ed-3c79-ae28-8e985404ceac	P-CHEM	Appearance					TNO	30	NNNL	POWDER			NANO								Powder			2020-11-23
NRG2	1005000001	MIXTURE OF NANOPARTICLES	NanoReg2	NPO_199	NRG2-0d6316a7-85a3-3a96-84e5-c1d01baa3acb	548f8fb4-fba2-30a4-9df3-74355135d253	c5a29f04-36ed-3c79-ae28-8e985404ceac	P-CHEM	Appearance					TNO	30	NNNL	POWDER			NANO								Powder			2020-11-23
NRG2	1005000001	MIXTURE OF NANOPARTICLES	NanoReg2	NPO_199	NRG2-0d6316a7-85a3-3a96-84e5-c1d01baa3acb	548f8fb4-fba2-30a4-9df3-74355135d253	c5a29f04-36ed-3c79-ae28-8e985404ceac	P-CHEM	Appearance					TNO	30	NNNL	POWDER			NANO								Powder			2020-11-23
NRG2	1005000001	MIXTURE OF NANOPARTICLES	NanoReg2	NPO_199	NRG2-0d6316a7-85a3-3a96-84e5-c1d01baa3acb	c7e1ae0d-203c-350b-9f7b-e80ee718697a	c5a29f04-36ed-3c79-ae28-8e985404ceac	P-CHEM	Nanomaterial dustiness					TNO	30	NNNL	DUSTINESS	ENM_0000085													2020-11-23
NRG2	1005000001	MIXTURE OF NANOPARTICLES	NanoReg2	NPO_199	NRG2-0d6316a7-85a3-3a96-84e5-c1d01baa3acb	c7e1ae0d-203c-350b-9f7b-e80ee718697a	c5a29f04-36ed-3c79-ae28-8e985404ceac	P-CHEM	Nanomaterial dustiness					TNO	30	NNNL	DUSTINESS	ENM_0000085													2020-11-23
NRG2	1005000001	MIXTURE OF NANOPARTICLES	NanoReg2	NPO_199	NRG2-0d6316a7-85a3-3a96-84e5-c1d01baa3acb	c7e1ae0d-203c-350b-9f7b-e80ee718697a	c5a29f04-36ed-3c79-ae28-8e985404ceac	P-CHEM	Nanomaterial dustiness					TNO	30	NNNL	DUSTINESS	ENM_0000085													2020-11-23
NRG2	1005000001	MIXTURE OF NANOPARTICLES	NanoReg2	NPO_199	NRG2-0d6316a7-85a3-3a96-84e5-c1d01baa3acb	c7e1ae0d-203c-350b-9f7b-e80ee718697a	c5a29f04-36ed-3c79-ae28-8e985404ceac	P-CHEM	Nanomaterial dustiness					TNO	30	NNNL	DUSTINESS	ENM_0000085													2020-11-23
NRG2	1006000007	TITANIUM DIOXIDE NANOPARTICLES	NanoReg2	CHEBI_51050	NRG2-43e6f76e-f684-376e-90b5-65d939b8d4ad	43e6f76e-f684-376e-90b5-65d939b8d4ad	6e319c68-373f-38fe-a068-2c901dce6d28	EXPOSURE	Use and exposure information	BAGS WITH 4.5 KG FUMED SILICA ARE COLLECTED FROM OUTSIDE THE ENCLOSED AREA AND THE FILLING SYSTEM FROM THE AIR-DRIVEN TRANSPORT SYSTEM IS OPENED. ONE BY ONE THE BAGS ARE CUT OPEN AND EMPTIED IN THE FILLING STATION.		EXPOSURE		TNO	30	NANOSH	PERSONAL WORKER EXPOSURE					150010601									2020-11-23	NRG2-43e6f76e-f684-376e-90b5-65d939b8d4ad						1.70036e+18	00:06:00	Falling of powders or granules		see Location drawing		Mechanical ventilation - incoming and outgoing air	Process control technicians not elsewhere classified	Operator	No|RRM Code|RRM Code_T| 1|2 |Local ventilation systems (LEV)|	Area indoor
NRG2	1006000007	TITANIUM DIOXIDE NANOPARTICLES	NanoReg2	CHEBI_51050	NRG2-43e6f76e-f684-376e-90b5-65d939b8d4ad	43e6f76e-f684-376e-90b5-65d939b8d4ad	6e319c68-373f-38fe-a068-2c901dce6d28	EXPOSURE	Use and exposure information	BAGS WITH 4.5 KG FUMED SILICA ARE COLLECTED FROM OUTSIDE THE ENCLOSED AREA AND THE FILLING SYSTEM FROM THE AIR-DRIVEN TRANSPORT SYSTEM IS OPENED. ONE BY ONE THE BAGS ARE CUT OPEN AND EMPTIED IN THE FILLING STATION.		EXPOSURE		TNO	30	NANOSH	PERSONAL WORKER EXPOSURE					150010601									2020-11-23	NRG2-43e6f76e-f684-376e-90b5-65d939b8d4ad						1.70036e+18	00:06:00	Falling of powders or granules		see Location drawing		Mechanical ventilation - incoming and outgoing air	Process control technicians not elsewhere classified	Operator	No|RRM Code|RRM Code_T| 1|2 |Local ventilation systems (LEV)|	Area indoor
NRG2	1006000007	TITANIUM DIOXIDE NANOPARTICLES	NanoReg2	CHEBI_51050	NRG2-43e6f76e-f684-376e-90b5-65d939b8d4ad	43e6f76e-f684-376e-90b5-65d939b8d4ad	6e319c68-373f-38fe-a068-2c901dce6d28	EXPOSURE	Use and exposure information	BAGS WITH 4.5 KG FUMED SILICA ARE COLLECTED FROM OUTSIDE THE ENCLOSED AREA AND THE FILLING SYSTEM FROM THE AIR-DRIVEN TRANSPORT SYSTEM IS OPENED. ONE BY ONE THE BAGS ARE CUT OPEN AND EMPTIED IN THE FILLING STATION.		EXPOSURE		TNO	30	NANOSH	PERSONAL WORKER EXPOSURE					150010601									2020-11-23	NRG2-43e6f76e-f684-376e-90b5-65d939b8d4ad						1.70036e+18	00:06:00	Falling of powders or granules		see Location drawing		Mechanical ventilation - incoming and outgoing air	Process control technicians not elsewhere classified	Operator	No|RRM Code|RRM Code_T| 1|2 |Local ventilation systems (LEV)|	Area indoor
NRG2	1006000007	TITANIUM DIOXIDE NANOPARTICLES	NanoReg2	CHEBI_51050	NRG2-43e6f76e-f684-376e-90b5-65d939b8d4ad	43e6f76e-f684-376e-90b5-65d939b8d4ad	6e319c68-373f-38fe-a068-2c901dce6d28	EXPOSURE	Use and exposure information	BAGS WITH 4.5 KG FUMED SILICA ARE COLLECTED FROM OUTSIDE THE ENCLOSED AREA AND THE FILLING SYSTEM FROM THE AIR-DRIVEN TRANSPORT SYSTEM IS OPENED. ONE BY ONE THE BAGS ARE CUT OPEN AND EMPTIED IN THE FILLING STATION.		EXPOSURE		TNO	30	NANOSH	PERSONAL WORKER EXPOSURE					150010601									2020-11-23	NRG2-43e6f76e-f684-376e-90b5-65d939b8d4ad						1.70036e+18	00:06:00	Falling of powders or granules		see Location drawing		Mechanical ventilation - incoming and outgoing air	Process control technicians not elsewhere classified	Operator	No|RRM Code|RRM Code_T| 1|2 |Local ventilation systems (LEV)|	Area indoor
NRG2	1006000007	TITANIUM DIOXIDE NANOPARTICLES	NanoReg2	CHEBI_51050	NRG2-43e6f76e-f684-376e-90b5-65d939b8d4ad	43e6f76e-f684-376e-90b5-65d939b8d4ad	6e319c68-373f-38fe-a068-2c901dce6d28	EXPOSURE	Use and exposure information	BAGS WITH 4.5 KG FUMED SILICA ARE COLLECTED FROM OUTSIDE THE ENCLOSED AREA AND THE FILLING SYSTEM FROM THE AIR-DRIVEN TRANSPORT SYSTEM IS OPENED. ONE BY ONE THE BAGS ARE CUT OPEN AND EMPTIED IN THE FILLING STATION.		EXPOSURE		TNO	30	NANOSH	PERSONAL WORKER EXPOSURE					150010601									2020-11-23	NRG2-43e6f76e-f684-376e-90b5-65d939b8d4ad						1.70036e+18	00:06:00	Falling of powders or granules		see Location drawing		Mechanical ventilation - incoming and outgoing air	Process control technicians not elsewhere classified	Operator	No|RRM Code|RRM Code_T| 1|2 |Local ventilation systems (LEV)|	Area indoor
NRG2	1006000007	TITANIUM DIOXIDE NANOPARTICLES	NanoReg2	CHEBI_51050	NRG2-43e6f76e-f684-376e-90b5-65d939b8d4ad	43e6f76e-f684-376e-90b5-65d939b8d4ad	6e319c68-373f-38fe-a068-2c901dce6d28	EXPOSURE	Use and exposure information	BAGS WITH 4.5 KG FUMED SILICA ARE COLLECTED FROM OUTSIDE THE ENCLOSED AREA AND THE FILLING SYSTEM FROM THE AIR-DRIVEN TRANSPORT SYSTEM IS OPENED. ONE BY ONE THE BAGS ARE CUT OPEN AND EMPTIED IN THE FILLING STATION.		EXPOSURE		TNO	30	NANOSH	PERSONAL WORKER EXPOSURE					150010601									2020-11-23	NRG2-43e6f76e-f684-376e-90b5-65d939b8d4ad						1.70036e+18	00:06:00	Falling of powders or granules		see Location drawing		Mechanical ventilation - incoming and outgoing air	Process control technicians not elsewhere classified	Operator	No|RRM Code|RRM Code_T| 1|2 |Local ventilation systems (LEV)|	Area indoor
NRG2	1006000007	TITANIUM DIOXIDE NANOPARTICLES	NanoReg2	CHEBI_51050	NRG2-43e6f76e-f684-376e-90b5-65d939b8d4ad	7ce7c376-98e7-3b69-b26c-1c77fd9401da	6e319c68-373f-38fe-a068-2c901dce6d28	P-CHEM	Appearance					TNO	30	NANOSH	POWDER			NANO								Powder			2020-11-23
NRG2	1006000007	TITANIUM DIOXIDE NANOPARTICLES	NanoReg2	CHEBI_51050	NRG2-43e6f76e-f684-376e-90b5-65d939b8d4ad	7ce7c376-98e7-3b69-b26c-1c77fd9401da	6e319c68-373f-38fe-a068-2c901dce6d28	P-CHEM	Appearance					TNO	30	NANOSH	POWDER			NANO								Powder			2020-11-23
NRG2	1006000007	TITANIUM DIOXIDE NANOPARTICLES	NanoReg2	CHEBI_51050	NRG2-43e6f76e-f684-376e-90b5-65d939b8d4ad	7ce7c376-98e7-3b69-b26c-1c77fd9401da	6e319c68-373f-38fe-a068-2c901dce6d28	P-CHEM	Appearance					TNO	30	NANOSH	POWDER			NANO								Powder			2020-11-23
NRG2	1006000007	TITANIUM DIOXIDE NANOPARTICLES	NanoReg2	CHEBI_51050	NRG2-43e6f76e-f684-376e-90b5-65d939b8d4ad	7ce7c376-98e7-3b69-b26c-1c77fd9401da	6e319c68-373f-38fe-a068-2c901dce6d28	P-CHEM	Appearance					TNO	30	NANOSH	POWDER			NANO								Powder			2020-11-23
NRG2	1006000007	TITANIUM DIOXIDE NANOPARTICLES	NanoReg2	CHEBI_51050	NRG2-43e6f76e-f684-376e-90b5-65d939b8d4ad	7ce7c376-98e7-3b69-b26c-1c77fd9401da	6e319c68-373f-38fe-a068-2c901dce6d28	P-CHEM	Appearance					TNO	30	NANOSH	POWDER			NANO								Powder			2020-11-23
NRG2	1006000007	TITANIUM DIOXIDE NANOPARTICLES	NanoReg2	CHEBI_51050	NRG2-43e6f76e-f684-376e-90b5-65d939b8d4ad	7ce7c376-98e7-3b69-b26c-1c77fd9401da	6e319c68-373f-38fe-a068-2c901dce6d28	P-CHEM	Appearance					TNO	30	NANOSH	POWDER			NANO								Powder			2020-11-23
NRG2	1006000007	TITANIUM DIOXIDE NANOPARTICLES	NanoReg2	CHEBI_51050	NRG2-43e6f76e-f684-376e-90b5-65d939b8d4ad	82b72406-07a5-3ab7-9e9b-2f918fc27497	6e319c68-373f-38fe-a068-2c901dce6d28	P-CHEM	Nanomaterial dustiness					TNO	30	NANOSH	DUSTINESS	ENM_0000085										Extremely fine and light powder			2020-11-23
NRG2	1006000007	TITANIUM DIOXIDE NANOPARTICLES	NanoReg2	CHEBI_51050	NRG2-43e6f76e-f684-376e-90b5-65d939b8d4ad	82b72406-07a5-3ab7-9e9b-2f918fc27497	6e319c68-373f-38fe-a068-2c901dce6d28	P-CHEM	Nanomaterial dustiness					TNO	30	NANOSH	DUSTINESS	ENM_0000085										Extremely fine and light powder			2020-11-23
NRG2	1006000007	TITANIUM DIOXIDE NANOPARTICLES	NanoReg2	CHEBI_51050	NRG2-43e6f76e-f684-376e-90b5-65d939b8d4ad	82b72406-07a5-3ab7-9e9b-2f918fc27497	6e319c68-373f-38fe-a068-2c901dce6d28	P-CHEM	Nanomaterial dustiness					TNO	30	NANOSH	DUSTINESS	ENM_0000085										Extremely fine and light powder			2020-11-23
NRG2	1006000007	TITANIUM DIOXIDE NANOPARTICLES	NanoReg2	CHEBI_51050	NRG2-43e6f76e-f684-376e-90b5-65d939b8d4ad	82b72406-07a5-3ab7-9e9b-2f918fc27497	6e319c68-373f-38fe-a068-2c901dce6d28	P-CHEM	Nanomaterial dustiness					TNO	30	NANOSH	DUSTINESS	ENM_0000085										Extremely fine and light powder			2020-11-23
NRG2	1006000007	TITANIUM DIOXIDE NANOPARTICLES	NanoReg2	CHEBI_51050	NRG2-43e6f76e-f684-376e-90b5-65d939b8d4ad	82b72406-07a5-3ab7-9e9b-2f918fc27497	6e319c68-373f-38fe-a068-2c901dce6d28	P-CHEM	Nanomaterial dustiness					TNO	30	NANOSH	DUSTINESS	ENM_0000085										Extremely fine and light powder			2020-11-23
NRG2	1006000007	TITANIUM DIOXIDE NANOPARTICLES	NanoReg2	CHEBI_51050	NRG2-43e6f76e-f684-376e-90b5-65d939b8d4ad	82b72406-07a5-3ab7-9e9b-2f918fc27497	6e319c68-373f-38fe-a068-2c901dce6d28	P-CHEM	Nanomaterial dustiness					TNO	30	NANOSH	DUSTINESS	ENM_0000085										Extremely fine and light powder			2020-11-23
NRG2	1006000008	TITANIUM DIOXIDE NANOPARTICLES	NanoReg2	CHEBI_51050	NRG2-ed1a5495-70a2-3d57-bb07-b11f8c998159	92943be9-3a14-3e1f-b4b4-e7f44fc88c1b	6e319c68-373f-38fe-a068-2c901dce6d28	P-CHEM	Nanomaterial dustiness					TNO	30	NANOSH	DUSTINESS	ENM_0000085													2020-11-23
NRG2	1006000008	TITANIUM DIOXIDE NANOPARTICLES	NanoReg2	CHEBI_51050	NRG2-ed1a5495-70a2-3d57-bb07-b11f8c998159	92943be9-3a14-3e1f-b4b4-e7f44fc88c1b	6e319c68-373f-38fe-a068-2c901dce6d28	P-CHEM	Nanomaterial dustiness					TNO	30	NANOSH	DUSTINESS	ENM_0000085													2020-11-23
NRG2	1006000008	TITANIUM DIOXIDE NANOPARTICLES	NanoReg2	CHEBI_51050	NRG2-ed1a5495-70a2-3d57-bb07-b11f8c998159	92943be9-3a14-3e1f-b4b4-e7f44fc88c1b	6e319c68-373f-38fe-a068-2c901dce6d28	P-CHEM	Nanomaterial dustiness					TNO	30	NANOSH	DUSTINESS	ENM_0000085													2020-11-23
NRG2	1006000008	TITANIUM DIOXIDE NANOPARTICLES	NanoReg2	CHEBI_51050	NRG2-ed1a5495-70a2-3d57-bb07-b11f8c998159	ed1a5495-70a2-3d57-bb07-b11f8c998159	6e319c68-373f-38fe-a068-2c901dce6d28	EXPOSURE	Use and exposure information	FIRST, BAGS WITH TITAN OXIDE ARE TAKEN OUT OF CARDBOARD BOXES. SECOND, THE FILLING SYSTEM IS OPENED. THEN, THE BAGS ARE CUT OPEN (AT THE BOTTOM) WITH A STANLEY KNIFE AND EMPTIED IN THE FILLING SYSTEM.		EXPOSURE		TNO	30	NANOSH	PERSONAL WORKER EXPOSURE					150010601									2020-11-23	NRG2-ed1a5495-70a2-3d57-bb07-b11f8c998159						1.70036e+18	00:05:00	Falling of powders or granules	Free for NECID	Dumping of additives in a filling system takes place in an area ('the penthouse') separated from other production areas.	Occasional	None ventilation	Process control technicians not elsewhere classified	Operator 3	No|RRM Code|RRM Code_T| 1|2 |Local ventilation systems (LEV)|	Area indoor	Information on room ventilation is not mentioned
NRG2	1006000008	TITANIUM DIOXIDE NANOPARTICLES	NanoReg2	CHEBI_51050	NRG2-ed1a5495-70a2-3d57-bb07-b11f8c998159	ed1a5495-70a2-3d57-bb07-b11f8c998159	6e319c68-373f-38fe-a068-2c901dce6d28	EXPOSURE	Use and exposure information	FIRST, BAGS WITH TITAN OXIDE ARE TAKEN OUT OF CARDBOARD BOXES. SECOND, THE FILLING SYSTEM IS OPENED. THEN, THE BAGS ARE CUT OPEN (AT THE BOTTOM) WITH A STANLEY KNIFE AND EMPTIED IN THE FILLING SYSTEM.		EXPOSURE		TNO	30	NANOSH	PERSONAL WORKER EXPOSURE					150010601									2020-11-23	NRG2-ed1a5495-70a2-3d57-bb07-b11f8c998159						1.70036e+18	00:05:00	Falling of powders or granules	Free for NECID	Dumping of additives in a filling system takes place in an area ('the penthouse') separated from other production areas.	Occasional	None ventilation	Process control technicians not elsewhere classified	Operator 3	No|RRM Code|RRM Code_T| 1|2 |Local ventilation systems (LEV)|	Area indoor	Information on room ventilation is not mentioned
NRG2	1006000008	TITANIUM DIOXIDE NANOPARTICLES	NanoReg2	CHEBI_51050	NRG2-ed1a5495-70a2-3d57-bb07-b11f8c998159	ed1a5495-70a2-3d57-bb07-b11f8c998159	6e319c68-373f-38fe-a068-2c901dce6d28	EXPOSURE	Use and exposure information	FIRST, BAGS WITH TITAN OXIDE ARE TAKEN OUT OF CARDBOARD BOXES. SECOND, THE FILLING SYSTEM IS OPENED. THEN, THE BAGS ARE CUT OPEN (AT THE BOTTOM) WITH A STANLEY KNIFE AND EMPTIED IN THE FILLING SYSTEM.		EXPOSURE		TNO	30	NANOSH	PERSONAL WORKER EXPOSURE					150010601									2020-11-23	NRG2-ed1a5495-70a2-3d57-bb07-b11f8c998159						1.70036e+18	00:05:00	Falling of powders or granules	Free for NECID	Dumping of additives in a filling system takes place in an area ('the penthouse') separated from other production areas.	Occasional	None ventilation	Process control technicians not elsewhere classified	Operator 3	No|RRM Code|RRM Code_T| 1|2 |Local ventilation systems (LEV)|	Area indoor	Information on room ventilation is not mentioned
NRG2	1006000008	TITANIUM DIOXIDE NANOPARTICLES	NanoReg2	CHEBI_51050	NRG2-ed1a5495-70a2-3d57-bb07-b11f8c998159	f23a127e-0e78-3b6f-86b0-2290c881b700	6e319c68-373f-38fe-a068-2c901dce6d28	P-CHEM	Appearance					TNO	30	NANOSH	POWDER			NANO								Powder			2020-11-23
NRG2	1006000008	TITANIUM DIOXIDE NANOPARTICLES	NanoReg2	CHEBI_51050	NRG2-ed1a5495-70a2-3d57-bb07-b11f8c998159	f23a127e-0e78-3b6f-86b0-2290c881b700	6e319c68-373f-38fe-a068-2c901dce6d28	P-CHEM	Appearance					TNO	30	NANOSH	POWDER			NANO								Powder			2020-11-23
NRG2	1006000008	TITANIUM DIOXIDE NANOPARTICLES	NanoReg2	CHEBI_51050	NRG2-ed1a5495-70a2-3d57-bb07-b11f8c998159	f23a127e-0e78-3b6f-86b0-2290c881b700	6e319c68-373f-38fe-a068-2c901dce6d28	P-CHEM	Appearance					TNO	30	NANOSH	POWDER			NANO								Powder			2020-11-23
[truncated: 6 more columns]
